# Supplementary material for: Genome-wide association analysis implicates dysregulation of immunity genes in chronic lymphocytic leukaemia
Source: Nat Commun. 2017 Feb 6;8:14175. doi: 10.1038/ncomms14175 (PMC5303820; doi:10.1038/ncomms14175)
Supplement: Supplementary Data 1 — Association between SNP genotype and a) sex; b) age at diagnosis; and c) IGHV mutational status in CLL cases [file ncomms14175-s2.xlsx]

## Sheet: Sheet 1
Supplementary Data 1: Association between SNP genotype and a) sex; b) age at diagnosis; and c) IGHV mutational status in CLL cases
a) Sex
					UK-CLL1					UK-CLL2					UK-Replication					GEC					NHL GWAS Consortium					Utah					Mayo Replication					Meta-analysis c
SNP	Locus	CLL Risk Allele	Genotypes		Male	Female	OR (95% CI)a,b	P		Male	Female	OR (95% CI)a,b	P		Male	Female	OR (95% CI)a,b	P		Male	Female	OR (95% CI)a,b	P		Male	Female	OR (95% CI)a,b	P		Male	Female	OR (95% CI)a,b	P		Male	Female	OR (95% CI)a,b	P		OR (95% CI)	P	I2	P_het
			A A		23	12				50	38				22	13				16	8				89	59				12	10				29	15
rs34676223	1p36.11	C	A C		122	49	0.92 (0.67-1.27)	0.6248		337	169	1.00 (0.83-1.20)	0.9789		147	81	0.95 (0.72-1.25)	0.71		92	55	0.95 (0.68-1.34)	0.79		383	250	0.98 (0.85-1.14)	0.81		76	44	1.08 (0.76-1.55)	0.66		164	85	0.88 (0.68-1.15)	0.36		0.97 (0.89-1.06)	0.486717	0	0.980992
			C C		175	70				460	267				230	121				147	78				567	363				106	78				236	103
			A A		18	6				30	17				9	11				12	5				38	30				9	1				22	8
rs41271473	1q42.13	G	A G		97	33	1.25 (0.88-1.77)	0.2211		250	128	1.09 (0.89-1.34)	0.4215		123	55	1.01 (0.74-1.37)	0.9703		82	42	1.16 (0.80-1.67)	0.43		301	207	0.90 (0.76-1.06)	0.21		58	45	1.13 (0.75-1.70)	0.56		130	62	1.07 (0.80-1.43)	0.65		1.03 (0.93-1.13)	0.606994	0	0.573272
			G G		240	108				575	335				258	148				161	94				700	435				127	86				280	135
			C C		170	69				445	266				185	107				136	71				546	361				102	72				233	105
rs71597109	4q24	C	C T		145	63	1.00 (0.74-1.36)	0.9975		331	168	1.07 (0.90-1.27)	0.4236		158	75	1.06 (0.82-1.39)	0.645		97	61	0.98 (0.71-1.36)	0.91		410	269	1.08 (0.92-1.26)	0.35		76	48	1.03 (0.73-1.45)	0.88		159	81	0.94 (0.72-1.22)	0.63		1.04 (0.96-1.14)	0.350576	0	0.980549
			T T		30	11				77	45				31	19				22	9				83	42				16	12				34	16
			C C		110	33				278	135				132	75				72	39				321	211				56	45				142	51
rs57214277	4q35.1	T	C T		162	79	1.26 (0.95-1.67)	0.1081		401	241	1.13 (0.96-1.34)	0.1356		194	107	0.86 (0.68-1.10)	0.2343		138	64	1.22 (0.91-1.64)	0.18		509	316	1.02 (0.89-1.16)	0.79		106	56	1.04 (0.76-1.43)	0.82		225	109	1.37 (1.08-1.75)	0.013		1.09 (1.01-1.18)	0.0343563	38.5491	0.134953
			T T		65	30				140	85				75	30				45	38				209	145				32	31				65	44
			C C		3	4				13	13				7	6				3	2				28	16				3	3				11	2
rs3800461	6p21.31	C	C G		92	27	0.83 (0.55-1.27)	0.3917		211	128	1.19 (0.95-1.49)	0.1269		85	48	1.14 (0.81-1.60)	0.4469		70	26	0.67 (0.42-1.06)	0.086		255	133	0.81 (0.66-0.98)	0.031		52	22	0.68 (0.42-1.10)	0.11		106	50	0.87 (0.62-1.23)	0.43		0.92 (0.82-1.02)	0.123435	49.8174	0.0629498
			G G		260	117				628	338				313	164				182	113				756	523				139	107				315	153
			C C		249	110				619	340				281	150				199	104				794	508				143	100				323	157
rs61904987	11q23.2	T	C T		84	31	0.88 (0.61-1.25)	0.4644		192	117	0.99 (0.81-1.23)	0.9525		105	64	1.03 (0.76-1.40)	0.8462		52	35	1.20 (0.78-1.85)	0.4		224	150	1.04 (0.85-1.27)	0.71		44	29	0.88 (0.57-1.35)	0.56		91	46	0.85 (0.61-1.20)	0.37		0.99 (0.89-1.1)	0.823155	0	0.865189
			T T		16	6				35	14				15	6				4	2				21	14				7	3				15	2
			A A		30	10				43	29				25	7				12	8				68	35				6	11				27	13
rs1036935	18q21.1	A	A G		131	58	0.97 (0.72-1.32)	0.8603		303	184	1.16 (0.96-1.40)	0.1195		153	87	0.89 (0.67-1.18)	0.4215		113	51	0.83 (0.59-1.19)	0.32		366	261	1.03 (0.88-1.20)	0.75		66	51	1.54 (1.05-2.22)	0.025		164	64	0.84 (0.64-1.11)	0.22		1.03 (0.94-1.12)	0.567467	44.3865	0.0951288
			G G		194	80				505	261				227	125				130	82				605	376				122	70				240	127
			A A		5	5				38	20				12	14				8	4				34	25				9	6				21	8
rs7254272	19p13.3	A	A G		114	41	0.98 (0.68-1.43)	0.9259		268	146	0.97 (0.79-1.18)	0.7339		113	64	1.26 (0.95-1.69)	0.1114		87	47	0.95 (0.65-1.39)	0.81		336	231	1.10 (0.93-1.32)	0.29		62	43	1.01 (0.69-1.49)	0.95		122	59	0.96 (0.72-1.30)	0.81		1.04 (0.94-1.15)	0.444835	0	0.797233
			G G		236	102				525	296				269	139				160	90				669	416				123	83				289	137
			C C		134	69				351	194				169	103				110	55				414	275				82	67				180	86
rs140522	22q13.33	T	C T		161	67	0.68 (0.51-0.91)	0.009481		404	217	1.08 (0.91-1.27)	0.3892		183	89	0.87 (0.69-1.11)	0.2693		109	70	1.03 (0.76-1.39)	0.85		490	327	0.92 (0.79-1.06)	0.27		87	50	0.81 (0.58-1.12)	0.2		196	91	1.02 (0.79-1.30)	0.9		0.94 (0.87-1.02)	0.135557	37.7834	0.140479
			T T		60	12				100	69				58	29				36	16				135	70				25	15				55	28
b) Age at diagnosis
					UK-CLL1					UK-CLL2					UK-Replication					GEC					NHL GWAS Consortium					Utah					Mayo Replication					Meta-analysis c
SNP	Locus	CLL Risk Allele	Genotypes		<63	≥63	OR (95% CI)a,b	P		<63	≥63	OR (95% CI)a,b	P		<63	≥63	OR (95% CI)a,b	P		<63	≥63	OR (95% CI)a,b	P		<63	≥63	OR (95% CI)a,b	P		<63	≥63	OR (95% CI)a,b	P		<63	≥63	OR (95% CI)a,b	P		OR (95% CI)	P	I2	P_het
			A A		18	17				41	46				6	27				13	11				49	99				11	11				20	24
rs34676223	1p36.11	C	A C		76	93	0.76 (0.57-1.03)	0.07327		246	257	1.05 (0.88-1.25)	0.6044		84	93	0.84 (0.63-1.13)	0.2568		73	74	0.77 (0.56-1.07)	0.12		203	430	0.95 (0.81-1.11)	0.5		61	59	1.05 (0.74-1.49)	0.79		113	136	0.95 (0.74-1.22)	0.68		0.94 (0.86-1.02)	0.15324	0	0.446288
			C C		137	104				336	383				120	162				134	91				318	612				90	94				160	179
			A A		15	9				20	27				6	7				6	11				27	41				5	5				11	19
rs41271473	1q42.13	G	A G		67	63	1.06 (0.78-1.44)	0.7223		186	190	1.03 (0.84-1.25)	0.7981		51	89	0.77 (0.55-1.10)	0.1482		67	57	0.76 (0.54-1.07)	0.12		166	342	1.05 (0.88-1.25)	0.62		51	52	0.99 (0.67-1.48)	0.98		94	98	0.99 (0.76-1.30)	0.97		0.99 (0.89-1.09)	0.763526	0	0.546176
			G G		182	160				423	477				151	180				147	108				377	758				106	107				189	226
			C C		125	111				341	365				110	118				120	87				303	604				82	92				151	187
rs71597109	4q24	C	C T		113	92	0.91 (0.69-1.20)	0.4914		230	263	0.94 (0.80-1.11)	0.4715		69	123	0.73 (0.55-0.98)	0.03703		85	73	0.83 (0.61-1.14)	0.25		224	455	1.00 (0.85-1.18)	0.97		64	60	1.21 (0.87-1.70)	0.26		115	125	1.03 (0.80-1.31)	0.84		0.95 (0.87-1.04)	0.248797	9.43672	0.356902
			T T		17	24				55	66				16	24				15	16				43	82				16	12				21	29
			C C		81	60				194	217				76	91				66	45				165	367				53	48				90	103
rs57214277	4q35.1	T	C T		118	121	1.04 (0.80-1.35)	0.7479		296	336	0.95 (0.81-1.12)	0.5453		101	134	1.07 (0.83-1.38)	0.6044		117	85	1.33 (1.00-1.79)	0.052		278	547	0.89 (0.78-1.03)	0.13		79	83	1.11 (0.81-1.52)	0.51		159	175	1.09 (0.86-1.37)	0.47		1 (0.92-1.09)	0.974132	21.9251	0.262107
			T T		53	40				113	112				37	50				37	46				127	227				30	33				45	64
			C C		4	3				11	15				4	5				3	2				14	30				2	4				8	5
rs3800461	6p21.31	C	C G		63	56	0.99 (0.68-1.43)	0.9467		175	161	0.86 (0.69-1.07)	0.1639		44	62	1.05 (0.72-1.54)	0.7847		51	45	1.09 (0.71-1.67)	0.68		121	267	1.11 (0.90-1.35)	0.33		35	39	1.22 (0.78-1.92)	0.39		68	88	1.00 (0.73-1.37)	1		1.02 (0.91-1.13)	0.784234	0	0.702598
			G G		197	174				441	516				167	217				166	129				435	844				125	121				218	250
			C C		181	173				456	497				144	203				161	142				442	860				126	117				216	264
rs61904987	11q23.2	T	C T		62	52	0.75 (0.54-1.04)	0.08881		137	166	0.93 (0.76-1.13)	0.4537		66	69	0.88 (0.62-1.23)	0.4448		56	31	0.71 (0.46-1.11)	0.13		116	258	1.10 (0.88-1.35)	0.4		27	46	1.05 (0.69-1.61)	0.79		69	68	0.86 (0.63-1.18)	0.34		0.93 (0.84-1.03)	0.181619	4.70167	0.39086
			T T		16	6				31	18				4	9				3	3				12	23				9	1				8	9
			A A		18	21				33	38				9	14				11	9				32	71				10	7				22	18
rs1036935	18q21.1	A	A G		96	89	1.17 (0.88-1.54)	0.2778		229	250	1.01 (0.84-1.21)	0.9557		77	108	1.13 (0.83-1.53)	0.435		94	70	0.93 (0.66-1.30)	0.65		208	419	1.04 (0.88-1.23)	0.64		59	58	0.87 (0.60-1.25)	0.46		102	126	0.93 (0.72-1.20)	0.61		1.02 (0.93-1.12)	0.68553	0	0.809398
			G G		150	123				363	400				131	162				115	97				330	651				93	99				169	198
			A A		4	6				27	30				9	11				10	2				23	36				7	8				16	13
rs7254272	19p13.3	A	A G		76	75	1.23 (0.87-1.73)	0.2343		190	222	1.06 (0.88-1.28)	0.5554		56	85	1.07 (0.77-1.47)	0.6946		71	63	0.89 (0.63-1.28)	0.55		195	372	0.90 (0.75-1.08)	0.24		48	57	1.20 (0.83-1.75)	0.33		77	104	1.02 (0.78-1.35)	0.88		1.02 (0.92-1.12)	0.76303	0	0.614778
			G G		184	152				392	420				141	186				139	111				352	733				107	99				200	226
			C C		103	99				235	304				89	130				92	73				232	457				78	71				114	152
rs140522	22q13.33	T	C T		128	95	1.02 (0.79-1.31)	0.9026		307	310	0.82 (0.70-0.97)	0.01862		96	123	0.85 (0.66-1.10)	0.2109		100	79	1.03 (0.77-1.37)	0.86		270	547	1.02 (0.88-1.18)	0.83		66	71	1.16 (0.85-1.61)	0.35		148	139	0.96 (0.77-1.22)	0.76		0.95 (0.88-1.03)	0.253613	9.35484	0.3575
			T T		33	39				87	80				33	34				28	24				68	137				18	22				32	51
c) IgHV mutation status
					UK-CLL1					UK-CLL2					UK-Replication					GEC					NHL GWAS Consortium															Meta-analysis c
SNP	Locus	CLL Risk Allele	Genotypes		Unmutated	Mutated	OR (95% CI)a,b	P		Unmutated	Mutated	OR (95% CI)a,b	P		Unmutated	Mutated	OR (95% CI)a,b	P		Unmutated	Mutated	OR (95% CI)a,b	P		Unmutated	Mutated	OR (95% CI)a,b	P												OR (95% CI)	P	I2	P_het
			A A		15	18				10	8				4	15				5	6				14	9
rs34676223	1p36.11	C	A C		73	71	1.08 (0.79-1.48)	0.6231		53	37	1.41 (0.94-2.12)	0.09712		44	85	1.06 (0.73-1.55)	0.7607		54	62	1.07 (0.72-1.61)	0.73		52	89	1.19 (0.84-1.68)	0.32												1.15 (0.97-1.35)	0.101346	0	0.836349
			C C		89	106				61	72				58	145				72	91				76	117
			A A		7	16				7	4				0	10				6	7				5	9
rs41271473	1q42.13	G	A G		52	54	0.87 (0.62-1.21)	0.3962		36	30	1.28 (0.82-2.00)	0.2852		37	73	0.91 (0.59-1.40)	0.6653		48	40	1.44 (0.96-2.15)	0.082		28	73	0.59 (0.39-0.88)	0.011												0.95 (0.8-1.14)	0.584573	65.5636	0.0204506
			G G		135	151				83	85				68	162				77	112				109	133
			C C		87	112				68	64				42	118				74	67				75	122
rs71597109	4q24	C	C T		88	89	1.31 (0.96-1.80)	0.091		52	45	0.96 (0.64-1.46)	0.8625		49	83	1.21 (0.84-1.74)	0.3092		47	81	0.70 (0.48-1.02)	0.065		51	79	1.23 (0.89-1.70)	0.22												1.09 (0.93-1.27)	0.298284	48.7615	0.0989238
			T T		17	12				6	8				7	21				10	11				16	14
			C C		58	62				44	42				38	86				38	40				37	57
rs57214277	4q35.1	T	C T		85	112	0.94 (0.71-1.24)	0.6506		55	59	0.94 (0.64-1.36)	0.7277		48	117	0.96 (0.70-1.32)	0.7902		65	83	1.11 (0.80-1.54)	0.53		75	114	0.98 (0.71-1.33)	0.88												0.98 (0.85-1.13)	0.802301	0	0.950459
			T T		42	37				20	15				22	44				28	36				30	44
			C C		2	5				4	4				1	7				4	0				4	7
rs3800461	6p21.31	C	C G		51	54	1.02 (0.69-1.52)	0.9205		38	24	0.71 (0.44-1.15)	0.1591		25	55	1.13 (0.71-1.80)	0.6154		41	34	0.50 (0.30-0.81)	0.0055		29	57	1.30 (0.85-1.96)	0.22												0.92 (0.75-1.12)	0.391128	63.5552	0.0268406
			G G		141	163				83	90				83	188				86	125				109	151
			C C		140	155				92	90				72	178				98	119				100	160
rs61904987	11q23.2	T	C T		44	53	1.08 (0.76-1.53)	0.6835		25	27	0.72 (0.44-1.15)	0.1689		32	66	0.96 (0.61-1.50)	0.8408		31	37	1.01 (0.63-1.64)	0.95		38	53	0.79 (0.51-1.20)	0.27												0.92 (0.76-1.11)	0.377279	0	0.635022
			T T		8	10				9	1				1	6				2	3				4	2
			A A		13	20				6	4				7	10				9	9				13	14
rs1036935	18q21.1	A	A G		77	79	1.01 (0.75-1.37)	0.9351		40	42	1.01 (0.65-1.58)	0.9505		41	98	0.92 (0.63-1.34)	0.6491		58	56	0.74 (0.50-1.08)	0.11		49	78	0.92 (0.66-1.28)	0.61												0.92 (0.78-1.08)	0.299692	0	0.772308
			G G		104	123				77	71				61	141				64	94				80	123
			A A		4	4				8	7				2	12				4	2				6	11
rs7254272	19p13.3	A	A G		63	65	0.87 (0.60-1.26)	0.4629		37	40	1.12 (0.74-1.69)	0.5974		35	65	0.97 (0.65-1.46)	0.8822		48	59	0.89 (0.58-1.39)	0.62		50	67	0.93 (0.65-1.35)	0.72												0.95 (0.79-1.13)	0.567091	0	0.919265
			G G		127	153				80	69				68	169				79	98				86	137
			C C		77	94				44	48				48	104				56	65				48	95
rs140522	22q13.33	T	C T		85	98	0.89 (0.68-1.17)	0.4139		66	52	0.95 (0.66-1.38)	0.8053		48	116	1.08 (0.77-1.51)	0.6483		59	72	1.08 (0.77-1.52)	0.67		73	97	0.72 (0.53-1.00)	0.046												0.93 (0.8-1.07)	0.301361	0	0.414108
			T T		32	30				16	19				13	32				16	22				21	23
OR, odds ratio; CI, confidence intervals
aOdds ratios are calculated with respect to the CLL risk allele
bOdds ratios relate to female sex, age at diagnosis ≥63 years and mutated IGHV
cMeta analysis performed using an inverse variance method with a fixed effect model
