# Supplementary material for: Genome-wide association analysis implicates dysregulation of immunity genes in chronic lymphocytic leukaemia
Source: Nat Commun. 2017 Feb 6;8:14175. doi: 10.1038/ncomms14175 (PMC5303820; doi:10.1038/ncomms14175)
Supplement: Supplementary Data 2 — Table of eQTL results for the new risk loci in CLL primary cells, as well as data from publicly available databases. Shown are all genes within 1MB of the risk SNP. [file ncomms14175-s3.xlsx]

## Sheet: Sheet1
Supplementary Data 2: Table of eQTL results for the new risk loci in CLL primary cells, as well as data from publicly available databases. Shown are all genes within 1MB of the risk SNP.
							CLL eQTL CLL primary cells n=468			MuTHER a LCL n=856				GTEX Whole blood n=338		Blood eQTL browser ac Whole blood n=5311
Locus	GWAS SNP	Tested allele	eQTL proxy SNPa	LD (r2)	Proxy allele	Gene	Probeset ID	beta	FDR adjusted P value	Probe	beta	Std Err	FDR adjusted P value	beta	P valueb	Probe	Z score	FDR adjusted P value
1p36.11	rs34676223	C	rs6677615	1	G	ASAP3	11748366_a_at	-0.00894472	0.932317	ILMN_1685441	-0.000424834	0.00920309	0.9632	-0.26885	0.788232
						CNR2	11740101_at	-0.0720923	0.662609	ND				-0.295758	0.767622
						E2F2	11724079_s_at	-0.0254167	0.866827	ILMN_1777233	0.00927073	0.0294229	0.7527	0.0214647	0.982889
						FUCA1	11757005_a_at	-0.0388195	0.713793	ILMN_1752728	0.0116597	0.0181901	0.5215	0.877818	0.380754	2060121	-3.14008	0.338422
						GALE	11734087_x_at	0.0331736	0.662609	ILMN_1777523	-0.0221661	0.00775814	0.0043	1.70188	0.089827
						HMGCL	11756250_s_at	-0.0301246	0.932317	ILMN_2122420	-0.0146891	0.0172143	0.3935	1.13436	0.257563
						HTR1D	11735418_at	-0.0329715	0.662609	ILMN_1804886	0.00788183	0.0077181	0.3072	ND
						ID3	11716666_a_at	0.011303	0.989368	ILMN_1732296	0.0634752	0.0303302	0.0364	-0.625136	0.532364	7570324	-5.80571	0
						LINC01355	ND			ND				-1.66105	0.0977619
						LUZP1	ND			ILMN_1714159	0.0328816	0.0193529	0.0893	0.533015	0.594423
						LYPLA2	11733938_x_at	-0.0397747	0.662609	ILMN_1764628	0.00449213	0.0117381	0.7019	0.748026	0.455038
						MDS2	ND			ND				0.857538	0.391841
						MYOM3	11754896_x_at	0.0141891	0.737232	ILMN_1719581	0.000200256	0.00670201	0.9762	-2.51866	0.0123074
						PITHD1	11716907_s_at	-0.0211428	0.855393	ND				-0.00203003	0.998382
						PNRC2	11758304_s_at	-0.0349539	0.866827	ND				-1.15845	0.247615
						RPL11	11715626_a_at	0.00287192	0.932317	ILMN_1672446	-0.0108738	0.0075027	0.1472	0.812299	0.417273
						SRSF10	ND			ND				-0.773888	0.439615
						TCEA3	11762196_at	0.0174586	0.713793	ND				-0.194862	0.845635
						TCEB3	11727494_at	0.0731346	0.713793	ILMN_1808110	-0.0042545	0.0144413	0.7683	0.331595	0.740429
						TCEB3-AS1	ND			ND				-0.387162	0.698914
						ZNF436	11743686_a_at	0.0286103	0.713793	ILMN_2357781	0.014452	0.011528	0.742	1.23408	0.218153
1q42.13	rs41271473	G	rs11580020	0.98	G	BTNL10	ND			ND				-1.86554	0.0630943
						C1orf145	ND			ND				0.725803	0.468533
						HIST3H2A	11758356_s_at	-0.0543828	0.682815	ILMN_1779648	0.0024033	0.0199266	0.904	-0.0172182	0.986274	1500192	-3.07488	0.384212
						HIST3H2BB	11732989_at	-0.0346687	0.633754	ILMN_1764986	0.00354741	0.00652742	0.5868	-0.0385295	0.969291
						HIST3H3	11734595_at	0.0163191	0.682815	ILMN_1707173	0.00620333	0.00617592	0.3152	ND
						OBSCN	11759735_at	-0.0431288	0.633754	ILMN_1749667	-0.00119311	0.00667634	0.8582	0.129925	0.896714
						RHOU	11717416_a_at	0.0179643	0.682815	ND				-0.514389	0.607364
						RNF187	11759020_s_at	-0.0156407	0.682815	ILMN_1707372	0.0125869	0.0122153	0.3028	-1.26827	0.205699
						TRIM11	11734349_a_at	-0.0368276	0.682815	ILMN_1718619	0.0070632	0.0124757	0.5713	0.241284	0.809502
						TRIM17	11737898_a_at	0.0369141	0.633754	ILMN_2331729	0.00802194	0.00698897	0.2511	0.251891	0.8013
4q24	rs71597109	C	rs11931658	0.53	C	BANK1	11726203_a_at	-0.0328357	0.813062	ND				0.573376	0.566826	4010139	-4.60102	0.00188408
						PPP3CA	ND							-0.0042702	0.996596
						SLC39A8	ND							-0.760868	0.447342
4q35	rs57214277	T				ACSL1	11716302_s_at	0.0440851	0.757476	ND				0.603023	0.546955
						CASP3	11717805_a_at	-0.0375567	0.839458					-0.432297	0.665841
						CENPU	11729648_at	-0.057165	0.757476					-0.366066	0.714577
						IRF2	11754330_a_at	-0.075641	0.757476					2.11929	0.0348982
						PRIMPOL	11754889_a_at	-0.112869	0.529379					-1.07442	0.283509
						STOX2	11729993_at	0.00632218	0.857473					0.0477292	0.961964
6p21.31	rs3800461	C				ANKS1A	11747229_a_at	0.0393458	0.505187	ILMN_1813669	0.00252424	0.0156812	0.8721	-1.27541	0.203164
						C6orf1	11756475_a_at	-0.0573651	0.505187	ILMN_1691899	-0.0200885	0.00959667	0.0363	-0.271767	0.78599
						C6orf106	11757410_s_at	0.130712	0.0357484	ILMN_1704253	0.156018	0.0301731	2.331e-07	-4.60524	6.12571e-06	7320110	9.07666	0
						GRM4	ND			ILMN_1752843	0.0244175	0.0102809	0.0175	ND
						HMGA1	11747361_x_at	-0.059972	0.625302	ILMN_1742699	-0.0408985	0.0134825	0.0024	-1.17282	0.241809
						NUDT3	ND			ND				-0.647715	0.517671
						PACSIN1	11739858_a_at	0.0511083	0.181048	ILMN_1751020	0.0111189	0.0138	0.4204	0.803632	0.422255
						RPS10	200095_PM_x_at	-0.00481684	0.750038	ND				-0.718552	0.472984
						SNRPC	11758650_s_at	-0.0916792	0.0443214	ILMN_2086064	-0.0387855	0.0248625	0.1188	1.10433	0.270349
						SPDEF	11715364_a_at	0.0350586	0.625302	ILMN_2161330	-0.00307426	0.0100696	0.7601	2.82553	0.00504122
						TAF11	11734691_a_at	-0.0666732	0.625302	ILMN_1690545	-0.00891417	0.0099039	0.3681	1.70925	0.0884533
						TCP11	11727578_a_at	0.0139968	0.750038	ILMN_1662117	0.00677212	0.0121018	0.5758	ND
						UHRF1BP1	11728426_s_at	0.041866	0.625302	ND				-4.8004	2.51686e-06
11q23.2	rs61904987	T				ANKK1	11742088_at	-0.0331941	0.769618	ND				0.959627	0.338026
						HTR3A	11726229_a_at	0.0215936	0.769618					1.09013	0.276543
						NCAM1	ND							1.45088	0.147871
						NCAM1-AS1	11760506_at	-0.0264708	0.769618					1.1579	0.247838
						TMPRSS5	11761909_at	0.0249271	0.769618					0.575345	0.565495
						TTC12	11755376_a_at	-0.0257067	0.826286					1.96872	0.0499184
						USP28	11728817_x_at	-0.0684436	0.769618					1.66814	0.0963456
						ZBTB16	ND							0.313207	0.754344
						ZW10	11721684_a_at	-0.0488533	0.769618					0.222128	0.824368
18q21.1	rs1036935	A				CFAP53	11729503_at	-0.0035169	0.877311	ND				-0.939027	0.348482
						CXXC1	11756929_a_at	-0.0351784	0.659157	ILMN_1691276	0.0211821	0.0205736	0.3032	-1.3614	0.174423
						MAPK4	11751129_a_at	-0.0109312	0.659157	ILMN_2112128	0.00479979	0.00567235	0.3975	ND
						MBD1	11755323_x_at	-0.0392896	0.451736	ILMN_2352580	0.0113477	0.0178512	0.525	0.276446	0.782399
						MRO	ND			ILMN_1800874	-0.000746552	0.00621982	0.9045	-1.19325	0.233726
						MYO5B	11745396_x_at	-0.0252241	0.659157	ILMN_2341548	0.0155135	0.00606496	0.0105	ND
						SKA1	11722069_a_at	-0.0632379	0.0398668	ILMN_1771224	0.0539185	0.0169959	0.0015	2.10895	0.0357884
19p13.3	rs7254272	A				ANKRD24	11733473_at	-0.0322848	0.714896	ILMN_1768202	0.0249925	0.0257155	0.3311	2.38423	0.0177447
						APBA3	11755083_a_at	0.120148	0.586369	ILMN_1686610	0.0325729	0.0222871	0.1439	0.591228	0.554819
						ATCAY	11724182_x_at	0.0162893	0.843027	ILMN_1656576	-0.0136901	0.00865049	0.1135	-0.312467	0.754906
						CACTIN	11745056_x_at	0.0608878	0.714896	ND				1.66813	0.0963472
						CACTIN-AS1	ND			ND				1.53183	0.126633
						CCDC94	11719033_at	0.0088227	0.988446	ND				-0.479208	0.632145
						CHAF1A	11727880_a_at	0.0622967	0.714896	ILMN_1669842	0.0342752	0.0186005	0.0654	-0.694777	0.48774
						CREB3L3	11735736_a_at	-0.0446351	0.714896	ILMN_1779524	0.00289197	0.00664864	0.6636	-0.909175	0.363998
						DAPK3	ND			ILMN_1792710	0.00898494	0.0151971	0.5544	-2.37752	0.0180647
						EBI3	11715346_at	-0.0220244	0.909678	ILMN_1802653	0.00132823	0.0394779	0.9732	0.646142	0.518688
						EEF2	11715781_a_at	0.111079	0.714896	ILMN_1738383	0.0289636	0.0108902	0.0078	0.672973	0.50149	1580292	-4.39056	0.00516334
						FSD1	11721822_a_at	0.0403635	0.714896	ILMN_1733781	0.0228029	0.0103501	0.0276	0.423462	0.672266
						GIPC3	11729083_at	0.0515651	0.714896	ILMN_1722826	-0.00296146	0.00607636	0.626	0.0376173	0.970018
						HMG20B	11744661_a_at	0.0933493	0.586369	ILMN_1651315	0.0295206	0.013159	0.0249	-2.15145	0.0322499
						LRG1	11725368_at	0.0515262	0.714896	ILMN_1805228	0.00404953	0.0161099	0.8015	-0.188254	0.850807
						MAP2K2	11716318_x_at	0.0372209	0.909678	ILMN_1657968	0.0275387	0.0196819	0.1618	-0.345549	0.729927	4290736	-5.44761	1.63479e-05
						MATK	11731227_a_at	-0.0431787	0.763075	ILMN_1803615	-0.0101272	0.00863021	0.2406	-0.0387216	0.969138
						MIR637	ND			ND				-1.3277	0.185299
						MPND	11733410_x_at	0.0151128	0.934274	ND				0.177936	0.858895
						MRPL54	11718499_at	0.0223993	0.934274	ND				2.25236	0.0250323
						NMRK2	11728866_a_at	0.00792589	0.934274	ND				1.07409	0.283659
						PIAS4	11722233_s_at	0.117195	0.586369	ILMN_1802905	0.0904967	0.0194877	3.421e-06	0.349351	0.727074	1470315	9.84413	0
						PIP5K1C	11719031_at	0.09025	0.714896	ILMN_1668514	0.0156874	0.0303444	0.6052	-0.368698	0.712616
						PLIN4	11746190_a_at	0.0227577	0.796081	ND				0.588268	0.556801
						PLIN5	11737160_at	-0.0336889	0.909678	ND				-0.154246	0.877521
						SEMA6B	11729994_x_at	0.0476129	0.586369	ILMN_1712914	0.00854877	0.00957109	0.3718	0.588839	0.556418
						SH3GL1	11749290_x_at	0.0285714	0.714896	ILMN_1788062	0.00910624	0.0136565	0.5049	-0.312692	0.754735
						SHD	11723511_a_at	0.011316	0.909678	ILMN_1789166	-0.00157605	0.00605315	0.7946	0.68573	0.49342
						SIRT6	11761731_x_at	-0.0540529	0.586369	ILMN_1654246	0.0208294	0.00945921	0.0277	-0.628804	0.529963
						SNORD37	ND			ND				ND
						STAP2	11736317_x_at	-0.0347873	0.714896	ILMN_1657631	0.0531082	0.0206847	0.2611	-2.91187	0.00386593
						TBXA2R	11735342_s_at	0.0437626	0.714896	ILMN_1739178	-0.0226797	0.0101811	0.2223	-0.28008	0.779612
						TJP3	11742865_a_at	-0.00449113	0.94245	ILMN_1659610	-0.00526323	0.00705096	0.4554	1.64683	0.100655
						TMIGD2	11733679_at	0.00471638	0.98542	ND				-1.12697	0.260668
						UBXN6	ND			ILMN_1658624	0.0252803	0.0181653	0.164	2.73602	0.0065944
						ZBTB7A	11726699_at	0.0411345	0.586369	ILMN_1656118	-0.0182499	0.0146417	0.2126	-4.27634	2.56644e-05
						ZFR2	11730135_at	-0.0498536	0.586369	ND				-0.135208	0.892539
22q13.33	rs140522	T				ADM2	11753644_a_at	0.00907928	0.876581	ILMN_1702933	0.00416131	0.0140651	0.7673	0.348336	0.727835
						ARSA	11749080_a_at	0.0454153	0.173761	ILMN_2047240	0.0187683	0.011106	0.091	1.48862	0.137653
						CHKB	ND			ILMN_1689711	-0.00029599	0.00754379	0.9687	1.09646	0.273768
						CHKB-AS1	ND			ND				0.0203466	0.983781
						CPT1B	ND			ILMN_1662144	0.00750276	0.00854378	0.3799	2.44279	0.0151588
						DENND6B	11755413_a_at	0.0119592	0.876581	ND				-0.618444	0.536758
						KLHDC7B	11731757_at	-0.0142694	0.798318	ILMN_1661314	-0.0120202	0.00625905	0.0548	3.00165	0.00291403
						LMF2	11719128_a_at	-0.00386126	0.993256	ILMN_1716056	-0.00769422	0.0147127	0.601	1.10408	0.270457
						MAPK11	11730966_at	-0.0313136	0.645131	ILMN_1724715	-0.00561623	0.00670158	0.402	0.457831	0.64741
						MAPK12	11760337_a_at	0.0209224	0.798318	ILMN_1797786	0.00175704	0.0129074	0.8917	-0.0361368	0.971198
						MAPK8IP2	11752427_a_at	0.0404129	0.0931169	ILMN_2262930	-0.006226	0.0047968	0.1943	-0.939066	0.348462
						MIOX	11745562_x_at	0.0111068	0.845977	ILMN_1674353	-0.00247893	0.00548107	0.6511	3.20807	0.00148285
						MLC1	11749909_a_at	-0.0308529	0.4805	ILMN_1690589	0.00453422	0.00594581	0.4457	2.74304	0.00645854
						MOV10L1	11751991_a_at	-0.0299812	0.132164	ILMN_1756211	-0.0017169	0.00615838	0.7804	ND
						NCAPH2	11717350_at	0.0347684	0.798318	ILMN_1712375	0.00703037	0.00655186	0.2833	-0.614107	0.539616
						ODF3B	11744920_a_at	-0.162971	0.0109218	ILMN_2209614	-0.0498599	0.0129663	0.0001204	6.83835	4.58952e-11
						PANX2	11728042_a_at	-0.0176652	0.79805	ILMN_1694810	0.00449578	0.0132064	0.7335	2.19144	0.0291993
						PLXNB2	11716213_a_at	0.0492051	0.798318	ILMN_1763447	0.010931	0.016216	0.5003	-0.595237	0.55214
						PPP6R2	11720408_at	-0.0323123	0.818074	ND				0.635852	0.525364
						RABL2B	ND			ND				0.225743	0.821557
						RPL23AP82	ND			ND				-0.975673	0.330023
						SBF1	11756895_a_at	0.0401931	0.645131	ND				0.321641	0.747952
						SCO2	11719972_at	-0.102578	0.356972	ILMN_1701621	0.0404556	0.0143172	0.0047	-3.24716	0.00129957	7510537	9.45179	0
						SELO	ND			ILMN_1769787	0.00768838	0.00970705	0.4283	ND
						SHANK3	11723371_x_at	0.0154186	0.798318	ILMN_2317581	0.00600107	0.00598596	0.3509	-0.245414	0.806306
						SYCE3	11732717_at	-0.0117044	0.839429	ND				2.13068	0.0339394
						TRABD	11744476_a_at	0.0311213	0.798318	ILMN_1755737	0.0290504	0.0135422	0.0319	-1.625	0.105226
						TUBGCP6	11721050_a_at	-0.0359878	0.798318	ILMN_2412571	0.00583983	0.0105099	0.5784	0.473879	0.635936
						TYMP	11722449_x_at	-0.0933236	0.0225353	ND				7.19827	5.04672e-12	2350504	-45.9359	0
LD; linkage disequilibrium; LCL, lymphoblastoid cell line; ND: No data
aProxy SNP used for Blood and MuTHER databases
bUnadjusted P-value
cOnly data for FDR<0.05 was provided
Highlighted cells corrrespond to P <0.05 or FDR <0.05
