# Supplementary material for: Genome-wide association analysis implicates dysregulation of immunity genes in chronic lymphocytic leukaemia
Source: Nat Commun. 2017 Feb 6;8:14175. doi: 10.1038/ncomms14175 (PMC5303820; doi:10.1038/ncomms14175)
Supplement: Supplementary Data 3 — Significant pathways as determined by LENS. [file ncomms14175-s4.xlsx]

## Sheet: Sheet1
Supplementary Data 3: Significant pathways as determined by LENS
Candidate genes are the genes that were submitted, and network genes includes the candidate genes, as well as any first degree connections.
Candidate genes – 55 genes
Pathway	Pvalue	Overlapping genes	Pathway genes	Gene names
Downstream TCR signaling	0	8	47	HLA-DQA1,HLA-DQA2,HLA-DQB1,HLA-DQB2,HLA-DRB1,HLA-DRB5
Interferon Signaling	0	13	191	HLA-DQA1,HLA-DQA2,HLA-DQB1,HLA-DQB2,HLA-DRB1,HLA-DRB5,IRF2,IRF4,IRF8,NEDD4,OAS3
Intrinsic Pathway for Apoptosis	0	6	38	BAK1,BCL2,BCL2L11,BMF,CASP8,PMAIP1
Activation of BH3-only proteins	0	4	25	BCL2,BCL2L11,BMF,PMAIP1
FasL/ CD95L signaling	0	3	5	CASP10,CASP8,FAS
TCR signaling	0	8	65	HLA-DQA1,HLA-DQA2,HLA-DQB1,HLA-DQB2,HLA-DRB1,HLA-DRB5
MHC class II antigen presentation	0	8	116	HLA-DQA1,HLA-DQA2,HLA-DQB1,HLA-DQB2,HLA-DRB1,HLA-DRB5
Programmed Cell Death	0	8	155	BAK1,BCL2,BCL2L11,BMF,CASP10,CASP8,FAS,PMAIP1
Death Receptor Signalling	0	3	12	CASP10,CASP8,FAS
PD-1 signaling	0	8	25	HLA-DQA1,HLA-DQA2,HLA-DQB1,HLA-DQB2,HLA-DRB1,HLA-DRB5
Cytokine Signaling in Immune system	0	14	300	HLA-DQA1,HLA-DQA2,HLA-DQB1,HLA-DQB2,HLA-DRB1,HLA-DRB5,IRF2,IRF4,IRF8,MAP2K2,NEDD4,OAS3
Costimulation by the CD28 family	0	8	67	HLA-DQA1,HLA-DQA2,HLA-DQB1,HLA-DQB2,HLA-DRB1,HLA-DRB5
BH3-only proteins associate with and inactivate anti-apoptotic BCL-2 members	0	4	8	BCL2,BCL2L11,BMF,PMAIP1
Interferon alpha/beta signaling	3e-05	4	66	IRF2,IRF4,IRF8,OAS3
Adaptive Immune System	4e-05	9	605	HLA-DQA1,HLA-DQA2,HLA-DQB1,HLA-DQB2,HLA-DRB1,HLA-DRB5,NEDD4
Extrinsic Pathway	5e-05	3	27	CASP10,CASP8,FAS
NF-kB activation through FADD/RIP-1 pathway mediated by caspase-8 and -10	0.00048	2	12	CASP10,CASP8
RIG-I/MDA5 mediated induction of IFN-alpha/beta pathways	0.00134	3	79	CASP10,CASP8,IRF2
Nucleotide-binding domain, leucine rich repeat containing receptor (NLR) signaling pathways	0.00902	2	52	BCL2,CASP8
Innate Immune System	0.01941	5	566	BCL2,CASP10,CASP8,IRF2,MAP2K2
Telomere Maintenance	0.01951	2	78	POT1,TERT
formation of the beta-catenin:TCF transactivating complex	0.02393	2	87	LEF1,TERT
Toll Like Receptor 3 (TLR3) Cascade	0.02983	2	98	CASP8,MAP2K2
Chromosome Maintenance	0.03444	2	106	POT1,TERT
L1CAM interactions	0.03685	2	110	MAP2K2,SCN3B
Activated TLR4 signalling	0.03746	2	111	CASP8,MAP2K2
Mitotic Prometaphase	0.04313	2	120	BUB1B,SKA1
Network genes – 992 genes
Pathway	Pvalue	Overlapping genes	Pathway genes	Gene names
Caspase-mediated cleavage of cytoskeletal proteins	0	8	12	CASP3,CASP6,CASP7,CASP8,DBNL,MAPT,PLEC,VIM
PI3K events in ERBB2 signaling	0	18	85	AKT1,AKT3,BAD,CASP9,CDKN1A,CDKN1B,CHUK,EGFR,FYN,GSK3B,IRS1,LCK,MDM2,MTOR,NR4A1,PDGFRB,PIK3R2,PTEN
Signaling by FGFR	0	40	144	AKT1,AKT3,BAD,BRAF,CALM1,CAMK4,CASP9,CDK1,CDKN1A,CDKN1B,CHUK,EGFR,FYN,GSK3B,HRAS,IRS1,ITPR1,ITPR2,KRAS,LCK,MAP2K2,MAPK1,MAPK3,MDM2,MTOR,NR4A1,NRAS,PDE1B,PDGFRB,PIK3R2,PLCG1,PPP2CA,PPP2CB,PRKACA,PRKCA,PRKCD,PTEN,RAF1,SPRY2,YWHAB
Signaling by ERBB4	0	30	135	AKT1,AKT3,BAD,CASP9,CDK1,CDKN1A,CDKN1B,CHUK,EGFR,FYN,GSK3B,HRAS,IRS1,KRAS,LCK,MAP2K2,MAPK1,MAPK3,MDM2,MTOR,NEDD4,NR4A1,NRAS,PDGFRB,PIK3R2,PSEN2,PTEN,RAF1,STAT5A,YWHAB
M Phase	0	37	301	ANAPC7,AURKB,BUB1,BUB1B,BUB3,CASC5,CDC16,CDC20,CDC27,CDK1,CENPE,CSNK2A1,CSNK2B,ENSA,GORASP1,MAPK1,NDC80,NUDC,PLK1,PPP2CA,PPP2CB,PPP2R5A,PRKCA,PSMD4,RB1,SETD8,SGOL1,SKA1,SKA2,SPC24,TUBA1B,TUBB2A,TUBB4B,UBE2D1,UBE2E1,USO1,XPO1
RNA Pol II CTD phosphorylation and interaction with CE	0	12	27	CCNH,CDK7,POLR2A,POLR2B,POLR2C,POLR2E
MAP kinase activation in TLR cascade	0	21	58	CDK1,DUSP3,IKBKG,IRAK1,JUN,MAP2K2,MAPK1,MAPK10,MAPK11,MAPK14,MAPK3,MAPK8,MAPK9,MAPKAPK3,NOD1,PPP2CA,PPP2CB,RIPK2,RPS6KA3,TAB1,TRAF6
PI3K events in ERBB4 signaling	0	18	85	AKT1,AKT3,BAD,CASP9,CDKN1A,CDKN1B,CHUK,EGFR,FYN,GSK3B,IRS1,LCK,MDM2,MTOR,NR4A1,PDGFRB,PIK3R2,PTEN
IKK complex recruitment mediated by RIP1	0	9	24	CHUK,IKBKB,IKBKG,RIPK1,TICAM1,TRAF6,UBE2D1,UBE2D2,UBE2D3
Signaling by ERBB2	0	40	148	AKT1,AKT3,BAD,CALM1,CAMK4,CASP9,CDK1,CDKN1A,CDKN1B,CHUK,EGFR,FYN,GSK3B,HRAS,HSP90AA1,IRS1,ITPR1,ITPR2,KRAS,LCK,MAP2K2,MAPK1,MAPK3,MDM2,MTOR,NR4A1,NRAS,PDE1B,PDGFRB,PIK3R2,PLCG1,PRKACA,PRKCA,PRKCD,PTEN,RAF1,SRC,STUB1,YES1,YWHAB
IRAK1 recruits IKK complex	0	10	14	CHUK,IKBKB,IKBKG,IRAK1,TRAF6
Regulation of actin dynamics for phagocytic cup formation	0	15	56	ABL1,ACTB,BAIAP2,BTK,CFL1,CRK,HSP90AA1,HSP90AB1,MAPK1,MAPK3,MYO5A,NCK1,PAK1,RAC1,SYK
ARMS-mediated activation	0	13	22	BRAF,CDK1,CRK,HRAS,KRAS,MAP2K2,MAPK1,MAPK3,NRAS,NTRK1,RAF1,RAP1A,YWHAB
Signaling by Insulin receptor	0	19	108	ATP6V0B,ATP6V1G1,CDK1,CRK,EIF4B,GRB10,HRAS,INS,IRS1,KRAS,MAP2K2,MAPK1,MAPK3,MTOR,NRAS,PIK3R2,RAF1,RPS6KB1,YWHAB
PI3K/AKT Signaling in Cancer	0	18	85	AKT1,AKT3,BAD,CASP9,CDKN1A,CDKN1B,CHUK,EGFR,FYN,GSK3B,IRS1,LCK,MDM2,MTOR,NR4A1,PDGFRB,PIK3R2,PTEN
Signaling by Interleukins	0	35	110	CASP1,CDK1,CHUK,CRK,FYN,HRAS,IKBKB,IKBKG,IL1RN,IRAK1,KRAS,LCK,LYN,MAP2K2,MAP3K3,MAPK1,MAPK3,MYD88,NFKB1,NOD1,NRAS,PIK3R2,PRKACA,PTPN6,RAF1,RELA,RIPK2,SQSTM1,STAT5A,SYK,TAB1,TRAF6,YES1,YWHAB,YWHAZ
IRS-mediated signalling	0	28	77	CDK1,EIF4B,HRAS,IRS1,KRAS,MAP2K2,MAPK1,MAPK3,MTOR,NRAS,PIK3R2,RAF1,RPS6KB1,YWHAB
Signaling by Leptin	0	11	23	CDK1,HRAS,IRS1,KRAS,MAP2K2,MAPK1,MAPK3,NRAS,RAF1,STAT5A,YWHAB
IRS-related events	0	16	80	CDK1,EIF4B,GRB10,HRAS,INS,IRS1,KRAS,MAP2K2,MAPK1,MAPK3,MTOR,NRAS,PIK3R2,RAF1,RPS6KB1,YWHAB
Signaling by Ligand-Responsive EGFR Variants in Cancer	0	44	165	AKT1,AKT3,AP2B1,BAD,CALM1,CAMK4,CASP9,CDK1,CDKN1A,CDKN1B,CHUK,EGFR,EPS15,FYN,GSK3B,HGS,HRAS,HSP90AA1,IRS1,ITPR1,ITPR2,KRAS,LCK,MAP2K2,MAPK1,MAPK3,MDM2,MTOR,NR4A1,NRAS,PDE1B,PDGFRB,PIK3R2,PLCG1,PRKACA,PRKCA,PRKCD,PTEN,PXN,RAF1,SH3GL2,SH3KBP1,SPRY2,YWHAB
PD-1 signaling	0	12	25	CD4,HLA-DQA1,HLA-DQA2,HLA-DQB1,HLA-DQB2,HLA-DRA,HLA-DRB1,HLA-DRB5,LCK,PTPN6
p75NTR signals via NF-kB	0	9	15	IKBKB,IRAK1,MYD88,NFKB1,PRKCI,RELA,RIPK2,SQSTM1,TRAF6
PI3K/AKT activation	0	19	88	AKT1,AKT3,BAD,CASP9,CDKN1A,CDKN1B,CHUK,EGFR,FYN,GSK3B,IRS1,LCK,MDM2,MTOR,NR4A1,NTRK1,PDGFRB,PIK3R2,PTEN
Activated TLR4 signalling	0	41	111	APP,BTK,CASP8,CDK1,CHUK,DUSP3,FADD,HMGB1,IKBKB,IKBKG,IRAK1,IRF3,IRF7,JUN,MAP2K2,MAPK1,MAPK10,MAPK11,MAPK14,MAPK3,MAPK8,MAPK9,MAPKAPK3,MYD88,NFKB1,NFKBIB,NOD1,PPP2CA,PPP2CB,RELA,RIPK1,RIPK2,RPS6KA3,TAB1,TBK1,TICAM1,TRAF3,TRAF6,UBE2D1,UBE2D2,UBE2D3
p75NTR recruits signalling complexes	0	7	12	IKBKB,IRAK1,MYD88,PRKCI,RIPK2,SQSTM1,TRAF6
Generation of second messenger molecules	0	15	34	CD4,EVL,HLA-DQA1,HLA-DQA2,HLA-DQB1,HLA-DQB2,HLA-DRA,HLA-DRB1,HLA-DRB5,LCK,NCK1,PAK1,PLCG1
Recycling pathway of L1	0	13	41	ACTB,AP2B1,DPYSL2,EZR,KIAA1598,MAPK1,RPS6KA3,RPS6KA4,RPS6KA6,SH3GL2,TUBA1B,TUBB2A,TUBB4B
MAPK targets/ Nuclear events mediated by MAP kinases	0	12	30	DUSP3,JUN,MAPK1,MAPK10,MAPK11,MAPK14,MAPK3,MAPK8,MAPK9,PPP2CA,PPP2CB,RPS6KA3
p75 NTR receptor-mediated signalling	0	23	82	ARHGDIA,BAD,BCL2L11,CASP2,CASP3,ECT2,HDAC1,HDAC2,HDAC3,IKBKB,IRAK1,MAPK8,MYD88,NFKB1,PRKCI,PSEN2,RAC1,RELA,RIPK2,RTN4,SQSTM1,TRAF6,YWHAE
Activation of BAD and translocation to mitochondria	0	11	15	AKT1,AKT3,BAD,BCL2,BID,PPP3CC,YWHAB,YWHAE,YWHAG,YWHAQ,YWHAZ
Activation of BH3-only proteins	0	19	25	AKT1,AKT3,BAD,BBC3,BCL2,BCL2L11,BID,BMF,DYNLL1,DYNLL2,MAPK8,PMAIP1,PPP3CC,TP53,YWHAB,YWHAE,YWHAG,YWHAQ,YWHAZ
Inactivation of APC/C via direct inhibition of the APC/C complex	0	16	18	ANAPC7,BUB1B,BUB3,CDC16,CDC20,CDC27,UBE2D1,UBE2E1
Resolution of Sister Chromatid Cohesion	0	22	112	AURKB,BUB1,BUB1B,BUB3,CASC5,CDC20,CDK1,CENPE,NDC80,NUDC,PLK1,PPP2CA,PPP2CB,PPP2R5A,SGOL1,SKA1,SKA2,SPC24,TUBA1B,TUBB2A,TUBB4B,XPO1
Signaling by NOTCH	0	19	107	ARRB1,ATP2A2,CREBBP,EP300,GZMB,HDAC1,HDAC2,HDAC3,HDAC7,HEY1,JUN,KAT2A,KAT2B,MYC,NOTCH1,PSEN2,TLE1,TLE2,TP53
GRB2 events in ERBB2 signaling	0	10	27	CDK1,EGFR,HRAS,KRAS,MAP2K2,MAPK1,MAPK3,NRAS,RAF1,YWHAB
GRB2 events in EGFR signaling	0	10	19	CDK1,EGFR,HRAS,KRAS,MAP2K2,MAPK1,MAPK3,NRAS,RAF1,YWHAB
Inhibition of the proteolytic activity of APC/C required for the onset of anaphase by mitotic spindle checkpoint components	0	16	18	ANAPC7,BUB1B,BUB3,CDC16,CDC20,CDC27,UBE2D1,UBE2E1
Opioid Signalling	0	18	82	CALM1,CAMK4,CDK5,ITPR1,ITPR2,MAPK1,PDE1B,PDE4A,PDE4D,PPP1CA,PPP2CA,PPP2CB,PPP3CA,PPP3CB,PPP3CC,PRKACA,PRKCA,PRKCD
Nucleotide-binding domain, leucine rich repeat containing receptor (NLR) signaling pathways	0	20	52	APP,BCL2,BCL2L1,CASP1,CASP2,CASP4,CASP8,CASP9,CHUK,HSP90AB1,IKBKB,IKBKG,IRAK1,MAPK11,MAPK14,NLRP1,NOD1,RIPK2,TAB1,TRAF6
PIP3 activates AKT signaling	0	18	85	AKT1,AKT3,BAD,CASP9,CDKN1A,CDKN1B,CHUK,EGFR,FYN,GSK3B,IRS1,LCK,MDM2,MTOR,NR4A1,PDGFRB,PIK3R2,PTEN
Activation of NMDA receptor upon glutamate binding and postsynaptic events	0	15	41	BRAF,CALM1,CAMK4,GRIA1,GRIN1,GRIN2A,GRIN2D,HRAS,MAPK1,NEFL,PRKACA,RAF1,RPS6KA3,RPS6KA6,RRAS
Innate Immune System	0	115	566	ABL1,ACTB,AKT1,AKT3,APP,BAD,BAIAP2,BCL2,BCL2L1,BTK,CALM1,CAMK4,CASP1,CASP10,CASP2,CASP4,CASP8,CASP9,CD4,CDK1,CDKN1A,CDKN1B,CFL1,CHUK,CREBBP,CRK,CTNNB1,DUSP3,EGFR,EP300,FADD,FYN,GSK3B,HMGB1,HRAS,HSP90AA1,HSP90AB1,IKBKB,IKBKG,IRAK1,IRF1,IRF2,IRF3,IRF7,IRS1,ITPR1,ITPR2,JUN,KRAS,LCK,LYN,MAP2K2,MAPK1,MAPK10,MAPK11,MAPK14,MAPK3,MAPK8,MAPK9,MAPKAPK3,MAVS,MDM2,MTOR,MYD88,MYO5A,NCK1,NFATC2,NFKB1,NFKBIB,NL…
Role of LAT2/NTAL/LAB on calcium mobilization	0	20	93	AKT1,AKT3,BAD,CASP9,CDKN1A,CDKN1B,CHUK,EGFR,FYN,GSK3B,IRS1,LCK,LYN,MDM2,MTOR,NR4A1,PDGFRB,PIK3R2,PTEN,SYK
GAB1 signalosome	0	19	88	AKT1,AKT3,BAD,CASP9,CDKN1A,CDKN1B,CHUK,EGFR,FYN,GSK3B,IRS1,LCK,MDM2,MTOR,NR4A1,PDGFRB,PIK3R2,PTEN,PXN
G2/M Transition	0	22	119	CCNH,CDC25C,CDK1,CDK11B,CDK2,CDK7,DYNLL1,EP300,HSP90AA1,OPTN,PKMYT1,PLK1,PPP2CA,PPP2CB,PRKACA,TUBA1B,TUBB2A,TUBB4B,WEE1,XPO1,YWHAE,YWHAG
Signaling by NOTCH1	0	15	69	ARRB1,CREBBP,EP300,HDAC1,HDAC2,HDAC3,HDAC7,HEY1,KAT2A,KAT2B,MYC,NOTCH1,PSEN2,TLE1,TLE2
Signaling by NOTCH1 HD Domain Mutants in Cancer	0	15	69	ARRB1,CREBBP,EP300,HDAC1,HDAC2,HDAC3,HDAC7,HEY1,KAT2A,KAT2B,MYC,NOTCH1,PSEN2,TLE1,TLE2
Signaling by NOTCH1 HD+PEST Domain Mutants in Cancer	0	15	69	ARRB1,CREBBP,EP300,HDAC1,HDAC2,HDAC3,HDAC7,HEY1,KAT2A,KAT2B,MYC,NOTCH1,PSEN2,TLE1,TLE2
Activation of caspases through apoptosome-mediated cleavage	0	5	5	APAF1,CASP3,CASP7,CASP9,CYCS
Signaling by NOTCH1 PEST Domain Mutants in Cancer	0	15	69	ARRB1,CREBBP,EP300,HDAC1,HDAC2,HDAC3,HDAC7,HEY1,KAT2A,KAT2B,MYC,NOTCH1,PSEN2,TLE1,TLE2
Activation of the AP-1 family of transcription factors	0	8	10	JUN,MAPK1,MAPK10,MAPK11,MAPK14,MAPK3,MAPK8,MAPK9
Signaling by NOTCH1 in Cancer	0	15	69	ARRB1,CREBBP,EP300,HDAC1,HDAC2,HDAC3,HDAC7,HEY1,KAT2A,KAT2B,MYC,NOTCH1,PSEN2,TLE1,TLE2
Insulin receptor signalling cascade	0	17	84	CDK1,CRK,EIF4B,GRB10,HRAS,INS,IRS1,KRAS,MAP2K2,MAPK1,MAPK3,MTOR,NRAS,PIK3R2,RAF1,RPS6KB1,YWHAB
9)(NOTCH1:M1580_K2555) Translocation Mutant	0	15	69	ARRB1,CREBBP,EP300,HDAC1,HDAC2,HDAC3,HDAC7,HEY1,KAT2A,KAT2B,MYC,NOTCH1,PSEN2,TLE1,TLE2
S6K1-mediated signalling	0	6	10	EIF4B,MTOR,RPS6KB1
Signaling by Overexpressed Wild-Type EGFR in Cancer	0	43	163	AKT1,AKT3,AP2B1,BAD,CALM1,CAMK4,CASP9,CDK1,CDKN1A,CDKN1B,CHUK,EGFR,EPS15,FYN,GSK3B,HGS,HRAS,IRS1,ITPR1,ITPR2,KRAS,LCK,MAP2K2,MAPK1,MAPK3,MDM2,MTOR,NR4A1,NRAS,PDE1B,PDGFRB,PIK3R2,PLCG1,PRKACA,PRKCA,PRKCD,PTEN,PXN,RAF1,SH3GL2,SH3KBP1,SPRY2,YWHAB
Signaling by PDGF	0	41	174	AKT1,AKT3,BAD,CALM1,CAMK4,CASP9,CDK1,CDKN1A,CDKN1B,CHUK,CRK,EGFR,FYN,GSK3B,HRAS,IRS1,ITPR1,ITPR2,KRAS,LCK,MAP2K2,MAPK1,MAPK3,MDM2,MTOR,NCK1,NR4A1,NRAS,PDE1B,PDGFRB,PIK3R2,PLCG1,PRKACA,PRKCA,PRKCD,PTEN,RAF1,STAT1,STAT5A,STAT6,YWHAB
Interferon Signaling	0	37	191	EIF2AK2,HLA-DQA1,HLA-DQA2,HLA-DQB1,HLA-DQB2,HLA-DRA,HLA-DRB1,HLA-DRB5,IFNAR1,IRF1,IRF2,IRF3,IRF4,IRF6,IRF7,IRF8,KPNA1,KPNA2,KPNB1,MAPK3,NEDD4,OAS3,OASL,PIAS1,PIN1,PLCG1,PML,PRKCD,PTPN6,STAT1,SUMO1,TRIM2,TRIM21,UBA7,UBE2E1
Adaptive Immune System	0	106	605	AKT1,AKT3,ANAPC7,AP1B1,AP2B1,ATG7,BAD,BCAP31,BLK,BTK,CALM1,CASP9,CBLB,CD4,CD74,CDC16,CDC20,CDC27,CDH1,CDKN1A,CDKN1B,CENPE,CHUK,DYNLL1,DYNLL2,EGFR,EVL,FYN,FZR1,GSK3B,HECTD3,HLA-DQA1,HLA-DQA2,HLA-DQB1,HLA-DQB2,HLA-DRA,HLA-DRB1,HLA-DRB5,HRAS,IKBKB,IKBKG,IRS1,ITPR1,ITPR2,KRAS,LCK,LYN,MAP3K14,MDM2,MTOR,NCK1,NEDD4,NFKB1,NFKBIB,NR4A1,NRAS,PAK1,PARK2,PDGFRB,PIK3R2,PLCG1,PPP2CA,PPP2CB,PPP2R5A,PRKACA,PSMD4…
mRNA Splicing - Major Pathway	0	20	113	ALYREF,BCAS2,CCAR1,CPSF1,HNRNPC,HNRNPD,HNRNPK,HNRNPL,HNRNPU,HNRNPUL1,NUDT21,POLR2A,POLR2B,POLR2C,POLR2E,PRPF8,SNRNP70,SNRPD3,SRSF7,YBX1
mRNA Splicing	0	20	113	ALYREF,BCAS2,CCAR1,CPSF1,HNRNPC,HNRNPD,HNRNPK,HNRNPL,HNRNPU,HNRNPUL1,NUDT21,POLR2A,POLR2B,POLR2C,POLR2E,PRPF8,SNRNP70,SNRPD3,SRSF7,YBX1
Frs2-mediated activation	0	13	24	BRAF,CDK1,HRAS,KRAS,MAP2K2,MAPK1,MAPK3,NRAS,NTRK1,PLCG1,RAF1,RAP1A,YWHAB
SHC-mediated signalling	0	18	20	CDK1,HRAS,KRAS,MAP2K2,MAPK1,MAPK3,NRAS,RAF1,YWHAB
Signaling by EGFRvIII in Cancer	0	44	165	AKT1,AKT3,AP2B1,BAD,CALM1,CAMK4,CASP9,CDK1,CDKN1A,CDKN1B,CHUK,EGFR,EPS15,FYN,GSK3B,HGS,HRAS,HSP90AA1,IRS1,ITPR1,ITPR2,KRAS,LCK,MAP2K2,MAPK1,MAPK3,MDM2,MTOR,NR4A1,NRAS,PDE1B,PDGFRB,PIK3R2,PLCG1,PRKACA,PRKCA,PRKCD,PTEN,PXN,RAF1,SH3GL2,SH3KBP1,SPRY2,YWHAB
SHC-related events	0	11	23	CDK1,GRB10,HRAS,INS,KRAS,MAP2K2,MAPK1,MAPK3,NRAS,RAF1,YWHAB
Interferon gamma signaling	0	25	93	HLA-DQA1,HLA-DQA2,HLA-DQB1,HLA-DQB2,HLA-DRA,HLA-DRB1,HLA-DRB5,IRF1,IRF2,IRF3,IRF4,IRF6,IRF7,IRF8,OAS3,OASL,PIAS1,PML,PRKCD,PTPN6,SUMO1,TRIM2,TRIM21
SHC-related events triggered by IGF1R	0	10	23	CDK1,HRAS,IGF1R,KRAS,MAP2K2,MAPK1,MAPK3,NRAS,RAF1,YWHAB
SHC1 events in EGFR signaling	0	10	20	CDK1,EGFR,HRAS,KRAS,MAP2K2,MAPK1,MAPK3,NRAS,RAF1,YWHAB
Phosphorylation of CD3 and TCR zeta chains	0	11	22	CD4,HLA-DQA1,HLA-DQA2,HLA-DQB1,HLA-DQB2,HLA-DRA,HLA-DRB1,HLA-DRB5,LCK
SHC1 events in ERBB2 signaling	0	10	28	CDK1,EGFR,HRAS,KRAS,MAP2K2,MAPK1,MAPK3,NRAS,RAF1,YWHAB
Antigen activates B Cell Receptor (BCR) leading to generation of second messengers	0	13	31	BLK,BTK,CALM1,CBLB,FYN,ITPR1,ITPR2,LYN,NCK1,PLCG1,SH3KBP1,SRMS,SYK
Interleukin-1 signaling	0	13	43	CHUK,IKBKB,IKBKG,IL1RN,IRAK1,MAP3K3,MYD88,NFKB1,NOD1,RIPK2,SQSTM1,TAB1,TRAF6
Proteasome degradation	0	30	212	ANAPC7,ATG7,CBLB,CDC16,CDC20,CDC27,FZR1,HECTD3,NEDD4,PARK2,PSMD4,RBCK1,RCHY1,RNF138,SMURF1,SMURF2,STUB1,TRIM21,TRIM32,UBA7,UBE2D1,UBE2D2,UBE2D3,UBE2E1,UBE2G2,UBE2K,UBE2L3,UBE2M,UBOX5,ZBTB16
Interleukin-2 signaling	0	14	45	CDK1,HRAS,KRAS,LCK,MAP2K2,MAPK1,MAPK3,NRAS,PIK3R2,PTPN6,RAF1,STAT5A,SYK,YWHAB
Signaling by SCF-KIT	0	36	127	AKT1,AKT3,BAD,CASP9,CDK1,CDKN1A,CDKN1B,CHUK,EGFR,FES,FYN,GRB10,GSK3B,HRAS,IRS1,KRAS,LCK,LYN,MAP2K2,MAPK1,MAPK3,MDM2,MTOR,NR4A1,NRAS,PDGFRB,PIK3R2,PRKCA,PTEN,PTPN6,RAC1,RAF1,STAT1,STAT5A,YES1,YWHAB
Apoptotic cleavage of cellular proteins	0	16	36	APC,BCAP31,CASP3,CASP6,CASP7,CASP8,CDH1,DBNL,DSP,MAPT,PLEC,PRKCD,SATB1,STK24,STK26,VIM
Apoptotic execution phase	0	20	50	APC,BCAP31,CASP3,CASP6,CASP7,CASP8,CDH1,DBNL,DFFA,DSP,HMGB1,KPNA1,KPNB1,MAPT,PLEC,PRKCD,SATB1,STK24,STK26,VIM
Apoptotic factor-mediated response	0	6	7	APAF1,CASP3,CASP7,CASP9,CYCS,XIAP
deactivation of the beta-catenin transactivating complex	0	10	32	AKT1,APC,CTNNB1,HDAC1,LEF1,TLE1,TLE2,XIAP,XPO1,YWHAZ
SHC1 events in ERBB4 signaling	0	9	25	CDK1,HRAS,KRAS,MAP2K2,MAPK1,MAPK3,NRAS,RAF1,YWHAB
Signaling by TGF-beta Receptor Complex	0	20	69	HDAC1,MTMR4,MYC,PARP1,PMEPA1,PPP1CA,PRKCZ,SKIL,SMAD2,SMAD3,SMAD4,SMAD7,SMURF1,SMURF2,STUB1,TGFBR2,UBE2D1,UBE2D3,UBE2M,XPO1
activated TAK1 mediates p38 MAPK activation	0	9	20	IKBKG,IRAK1,MAPK11,MAPK14,MAPKAPK3,NOD1,RIPK2,TAB1,TRAF6
ZBP1(DAI) mediated induction of type I IFNs	0	13	26	APP,CHUK,HMGB1,IKBKB,IKBKG,IRF3,MYD88,NFKB1,NFKBIB,RELA,RIPK1,TBK1,TICAM1
Negative regulators of RIG-I/MDA5 signaling	0	11	32	IRF3,MAVS,PIN1,TAX1BP1,TBK1,TRAF3,UBA7,UBE2D1,UBE2D2,UBE2D3,UBE2K
Intrinsic Pathway for Apoptosis	0	30	38	AKT1,AKT3,APAF1,BAD,BAK1,BAX,BBC3,BCL2,BCL2L1,BCL2L11,BID,BMF,CASP3,CASP7,CASP8,CASP9,CYCS,DYNLL1,DYNLL2,GZMB,MAPK8,PMAIP1,PPP3CC,TP53,XIAP,YWHAB,YWHAE,YWHAG,YWHAQ,YWHAZ
Signaling by TGF-beta Receptor Complex in Cancer	0	20	69	HDAC1,MTMR4,MYC,PARP1,PMEPA1,PPP1CA,PRKCZ,SKIL,SMAD2,SMAD3,SMAD4,SMAD7,SMURF1,SMURF2,STUB1,TGFBR2,UBE2D1,UBE2D3,UBE2M,XPO1
Attenuation phase	0	7	14	CREBBP,EP300,FKBP4,HSP90AA1,HSP90AB1,HSPA1A,PTGES3
Signaling by VEGF	0	36	114	ACTB,AKT1,AKT3,BAIAP2,CALM1,CAV1,CDK1,CRK,FLT1,FLT4,FYN,HRAS,HSP90AA1,ITPR1,ITPR2,KRAS,MAP2K2,MAPK1,MAPK11,MAPK14,MAPK3,MAPKAPK3,MTOR,NCK1,NRAS,PAK1,PIK3R2,PLCG1,PRKACA,PRKCA,PRKCD,PRKCZ,PXN,RAC1,RAF1,YWHAB
Platelet activation, signaling and aggregation	0	32	220	ACTN1,ACTN4,AKT1,AKT3,ALDOA,APP,ARRB1,CALM1,CFL1,CRK,FYN,ITPR1,ITPR2,LAMP2,LCK,LYN,MAPK1,MAPK14,MAPK3,PIK3R2,PPBP,PPIA,PRKCA,PRKCD,PRKCZ,RAC1,RAF1,RAP1A,SOD1,SYK,TMSB4X,YWHAZ
Axon guidance	0	56	340	ABL1,ABL2,ACTB,ANK3,AP2B1,CDK1,CDK5,CDK5R1,CFL1,CRMP1,CSNK2A1,CSNK2B,DCX,DPYSL2,DPYSL3,EGFR,EPHA5,EPHB2,EVL,EZR,FARP2,FES,FYN,GRIN1,GSK3B,HRAS,HSP90AA1,HSP90AB1,KIAA1598,KRAS,LYN,MAP2K2,MAPK1,MAPK3,MET,NCK1,NFASC,NRAS,PAK1,PAK4,PLCG1,PSEN2,RAC1,RAF1,RPS6KA3,RPS6KA4,RPS6KA6,RRAS,SCN3B,SCN5A,SH3GL2,TUBA1B,TUBB2A,TUBB4B,YES1,YWHAB
NOTCH1 Intracellular Domain Regulates Transcription	0	13	44	CREBBP,EP300,HDAC1,HDAC2,HDAC3,HDAC7,HEY1,KAT2A,KAT2B,MYC,NOTCH1,TLE1,TLE2
Signaling by Wnt	0	38	314	AKT1,AP2B1,APC,CALM1,CAV1,CREBBP,CSNK2A1,CSNK2B,CTNNB1,DVL1,EP300,GSK3B,HDAC1,ITPR1,ITPR2,LEF1,MYC,NLK,PPP2CA,PPP2CB,PPP2R5A,PPP3CA,PPP3CB,PRKCA,PRKG2,PSMD4,RAC1,RUVBL1,SMURF1,SMURF2,TERT,TLE1,TLE2,TNKS,WNT7A,XIAP,XPO1,YWHAZ
BH3-only proteins associate with and inactivate anti-apoptotic BCL-2 members	0	8	8	BAD,BBC3,BCL2,BCL2L1,BCL2L11,BID,BMF,PMAIP1
VEGFR2 mediated cell proliferation	0	16	31	CALM1,CDK1,HRAS,ITPR1,ITPR2,KRAS,MAP2K2,MAPK1,MAPK3,NRAS,PLCG1,PRKCA,PRKCD,PRKCZ,RAF1,YWHAB
VEGFA-VEGFR2 Pathway	0	34	105	ACTB,AKT1,AKT3,BAIAP2,CALM1,CAV1,CDK1,CRK,FYN,HRAS,HSP90AA1,ITPR1,ITPR2,KRAS,MAP2K2,MAPK1,MAPK11,MAPK14,MAPK3,MAPKAPK3,MTOR,NCK1,NRAS,PAK1,PIK3R2,PLCG1,PRKACA,PRKCA,PRKCD,PRKCZ,PXN,RAC1,RAF1,YWHAB
Fcgamma receptor (FCGR) dependent phagocytosis	0	23	79	ABL1,ACTB,BAIAP2,BTK,CFL1,CRK,FYN,HSP90AA1,HSP90AB1,ITPR1,ITPR2,LYN,MAPK1,MAPK3,MYO5A,NCK1,PAK1,PIK3R2,PLCG1,PRKCD,RAC1,SYK,YES1
NOD1/2 Signaling Pathway	0	15	36	CASP1,CASP2,CASP4,CASP8,CASP9,CHUK,IKBKB,IKBKG,IRAK1,MAPK11,MAPK14,NOD1,RIPK2,TAB1,TRAF6
NGF signalling via TRKA from the plasma membrane	0	49	191	AKT1,AKT3,AP2B1,BAD,BRAF,CALM1,CAMK4,CASP9,CDK1,CDKN1A,CDKN1B,CHUK,CRK,DUSP3,EGFR,FYN,GSK3B,HRAS,IRS1,ITPR1,ITPR2,KRAS,LCK,MAP2K2,MAPK1,MAPK11,MAPK14,MAPK3,MAPKAPK3,MDM2,MTOR,NR4A1,NRAS,NTRK1,PDE1B,PDGFRB,PIK3R2,PLCG1,PPP2CA,PPP2CB,PRKACA,PRKCA,PRKCD,PTEN,RAF1,RAP1A,RPS6KA3,SH3GL2,YWHAB
Fc epsilon receptor (FCERI) signaling	0	49	165	AKT1,AKT3,BAD,BTK,CALM1,CASP9,CDK1,CDKN1A,CDKN1B,CHUK,EGFR,FYN,GSK3B,HRAS,IKBKB,IKBKG,IRS1,ITPR1,ITPR2,JUN,KRAS,LCK,LYN,MAP2K2,MAPK1,MAPK10,MAPK3,MAPK8,MAPK9,MDM2,MTOR,NFATC2,NFKB1,NR4A1,NRAS,PAK1,PDGFRB,PIK3R2,PLCG1,PPP3CA,PPP3CB,PTEN,RAC1,RAF1,RELA,SYK,TAB1,TRAF6,YWHAB
Signaling by the B Cell Receptor (BCR)	0	40	180	AKT1,AKT3,BAD,BLK,BTK,CALM1,CASP9,CBLB,CDKN1A,CDKN1B,CHUK,EGFR,FYN,GSK3B,HRAS,IKBKB,IKBKG,IRS1,ITPR1,ITPR2,KRAS,LCK,LYN,MDM2,MTOR,NCK1,NFKB1,NFKBIB,NR4A1,NRAS,PDGFRB,PIK3R2,PLCG1,PSMD4,PTEN,REL,RELA,SH3KBP1,SRMS,SYK
NF-kB activation through FADD/RIP-1 pathway mediated by caspase-8 and -10	0	8	12	CASP10,CASP8,CHUK,FADD,IKBKB,IKBKG,MAVS,RIPK1
Signalling by NGF	0	71	271	AKT1,AKT3,AP2B1,ARHGDIA,BAD,BCL2L11,BRAF,CALM1,CAMK4,CASP2,CASP3,CASP9,CDK1,CDKN1A,CDKN1B,CHUK,CRK,DUSP3,ECT2,EGFR,FYN,GSK3B,HDAC1,HDAC2,HDAC3,HRAS,IKBKB,IRAK1,IRS1,ITPR1,ITPR2,KRAS,LCK,MAP2K2,MAPK1,MAPK11,MAPK14,MAPK3,MAPK8,MAPKAPK3,MDM2,MTOR,MYD88,NFKB1,NR4A1,NRAS,NTRK1,PDE1B,PDGFRB,PIK3R2,PLCG1,PPP2CA,PPP2CB,PRKACA,PRKCA,PRKCD,PRKCI,PSEN2,PTEN,RAC1,RAF1,RAP1A,RELA,RIPK2,RPS6KA3,RTN4,SH3GL2,SQS…
Signalling to ERKs	0	17	41	BRAF,CDK1,CRK,HRAS,KRAS,MAP2K2,MAPK1,MAPK11,MAPK14,MAPK3,MAPKAPK3,NRAS,NTRK1,PLCG1,RAF1,RAP1A,YWHAB
FasL/ CD95L signaling	0	5	5	CASP10,CASP8,FADD,FAS,FASLG
SMAD2/3 MH2 Domain Mutants in Cancer	0	20	69	HDAC1,MTMR4,MYC,PARP1,PMEPA1,PPP1CA,PRKCZ,SKIL,SMAD2,SMAD3,SMAD4,SMAD7,SMURF1,SMURF2,STUB1,TGFBR2,UBE2D1,UBE2D3,UBE2M,XPO1
Factors involved in megakaryocyte development and platelet production	0	23	151	ABL1,ACTB,CBX5,CDK2,CDK5,CENPE,CREBBP,EP300,HDAC1,HDAC2,IRF1,IRF2,IRF3,IRF7,MFN1,NFE2,PRKACA,RAC1,TP53,TUBA1B,TUBB2A,TUBB4B,WEE1
Signalling to RAS	0	13	31	CDK1,HRAS,KRAS,MAP2K2,MAPK1,MAPK11,MAPK14,MAPK3,MAPKAPK3,NRAS,NTRK1,RAF1,YWHAB
MyD88:Mal cascade initiated on plasma membrane	0	30	92	APP,BTK,CDK1,CHUK,DUSP3,HMGB1,IKBKB,IKBKG,IRAK1,JUN,MAP2K2,MAPK1,MAPK10,MAPK11,MAPK14,MAPK3,MAPK8,MAPK9,MAPKAPK3,MYD88,NFKB1,NFKBIB,NOD1,PPP2CA,PPP2CB,RELA,RIPK2,RPS6KA3,TAB1,TRAF6
CD28 co-stimulation	0	11	30	AKT1,AKT3,FYN,LCK,LYN,MAP3K14,MTOR,PAK1,PIK3R2,RAC1,YES1
Signalling to p38 via RIT and RIN	0	11	21	BRAF,CDK1,HRAS,KRAS,MAP2K2,MAPK1,MAPK3,NRAS,NTRK1,RAF1,YWHAB
Dimerization of procaspase-8	0	7	8	CASP8,FADD,RIPK1,TNFRSF10A,TNFRSF10B,TRADD,TRAF2
MyD88-independent cascade	0	40	98	APP,CASP8,CDK1,CHUK,DUSP3,FADD,HMGB1,IKBKB,IKBKG,IRAK1,IRF3,IRF7,JUN,MAP2K2,MAPK1,MAPK10,MAPK11,MAPK14,MAPK3,MAPK8,MAPK9,MAPKAPK3,MYD88,NFKB1,NFKBIB,NOD1,PPP2CA,PPP2CB,RELA,RIPK1,RIPK2,RPS6KA3,TAB1,TBK1,TICAM1,TRAF3,TRAF6,UBE2D1,UBE2D2,UBE2D3
FCERI mediated MAPK activation	0	18	41	CDK1,HRAS,JUN,KRAS,LYN,MAP2K2,MAPK1,MAPK10,MAPK3,MAPK8,MAPK9,NRAS,PAK1,PLCG1,RAC1,RAF1,SYK,YWHAB
FCERI mediated Ca+2 mobilization	0	10	29	BTK,CALM1,ITPR1,ITPR2,LYN,NFATC2,PLCG1,PPP3CA,PPP3CB,SYK
MyD88 dependent cascade initiated on endosome	0	30	86	APP,CDK1,CHUK,DUSP3,HMGB1,IKBKB,IKBKG,IRAK1,IRF7,JUN,MAP2K2,MAPK1,MAPK10,MAPK11,MAPK14,MAPK3,MAPK8,MAPK9,MAPKAPK3,MYD88,NFKB1,NFKBIB,NOD1,PPP2CA,PPP2CB,RELA,RIPK2,RPS6KA3,TAB1,TRAF6
Translocation of ZAP-70 to Immunological synapse	0	11	20	CD4,HLA-DQA1,HLA-DQA2,HLA-DQB1,HLA-DQB2,HLA-DRA,HLA-DRB1,HLA-DRB5,LCK
FBXW7 Mutants and NOTCH1 in Cancer	0	15	69	ARRB1,CREBBP,EP300,HDAC1,HDAC2,HDAC3,HDAC7,HEY1,KAT2A,KAT2B,MYC,NOTCH1,PSEN2,TLE1,TLE2
MyD88 cascade initiated on plasma membrane	0	29	83	APP,CDK1,CHUK,DUSP3,HMGB1,IKBKB,IKBKG,IRAK1,JUN,MAP2K2,MAPK1,MAPK10,MAPK11,MAPK14,MAPK3,MAPK8,MAPK9,MAPKAPK3,MYD88,NFKB1,NFKBIB,NOD1,PPP2CA,PPP2CB,RELA,RIPK2,RPS6KA3,TAB1,TRAF6
CREB phosphorylation through the activation of Ras	0	12	29	BRAF,CALM1,GRIN1,GRIN2A,GRIN2D,HRAS,MAPK1,NEFL,RAF1,RPS6KA3,RPS6KA6,RRAS
CRMPs in Sema3A signaling	0	8	16	CDK5,CDK5R1,CRMP1,DPYSL2,DPYSL3,FES,FYN,GSK3B
CTLA4 inhibitory signaling	0	9	21	AKT1,AKT3,FYN,LCK,LYN,PPP2CA,PPP2CB,PPP2R5A,YES1
Extrinsic Pathway	0	11	27	CASP10,CASP3,CASP8,CASP9,CFLAR,FADD,FAS,FASLG,TNFRSF10A,TNFRSF10B,TNFRSF1A
JNK (c-Jun kinases) phosphorylation and activation mediated by activated human TAK1	0	9	19	IKBKG,IRAK1,MAPK10,MAPK8,MAPK9,NOD1,RIPK2,TAB1,TRAF6
CaM pathway	0	12	28	CALM1,CAMK4,PDE1B,PRKACA,PRKCA,PRKCD
Signaling by EGFR in Cancer	0	44	165	AKT1,AKT3,AP2B1,BAD,CALM1,CAMK4,CASP9,CDK1,CDKN1A,CDKN1B,CHUK,EGFR,EPS15,FYN,GSK3B,HGS,HRAS,HSP90AA1,IRS1,ITPR1,ITPR2,KRAS,LCK,MAP2K2,MAPK1,MAPK3,MDM2,MTOR,NR4A1,NRAS,PDE1B,PDGFRB,PIK3R2,PLCG1,PRKACA,PRKCA,PRKCD,PTEN,PXN,RAF1,SH3GL2,SH3KBP1,SPRY2,YWHAB
Calmodulin induced events	0	12	28	CALM1,CAMK4,PDE1B,PRKACA,PRKCA,PRKCD
MEK activation	0	6	7	HRAS,KRAS,MAP2K2,NRAS,RAF1,YWHAB
Mitotic Spindle Checkpoint	0	8	19	ANAPC7,BUB1B,BUB3,CDC16,CDC20,CDC27,UBE2D1,UBE2E1
Caspase-8 activation by cleavage	0	7	8	CASP8,FADD,RIPK1,TNFRSF10A,TNFRSF10B,TRADD,TRAF2
Regulation by c-FLIP	0	7	8	CASP8,FADD,RIPK1,TNFRSF10A,TNFRSF10B,TRADD,TRAF2
Cell Cycle Checkpoints	0	20	116	ANAPC7,BUB1B,BUB3,CDC16,CDC20,CDC25C,CDC27,CDK1,CDK2,CDKN1A,CDKN1B,MDM2,PKMYT1,PSMD4,RAD9A,RPA2,TP53,UBE2D1,UBE2E1,WEE1
Cell Cycle, Mitotic	0	58	473	ANAPC7,AURKB,BUB1,BUB1B,BUB3,CASC5,CCND3,CCNH,CDC16,CDC20,CDC25C,CDC27,CDK1,CDK11B,CDK2,CDK7,CDKN1A,CDKN1B,CENPE,CSNK2A1,CSNK2B,DYNLL1,ENSA,EP300,FZR1,GORASP1,HDAC1,HSP90AA1,MAPK1,MYC,NDC80,NUDC,OPTN,PKMYT1,PLK1,PPP2CA,PPP2CB,PPP2R5A,PRKACA,PRKCA,PSMD4,RB1,RPA2,SETD8,SGOL1,SKA1,SKA2,SPC24,TUBA1B,TUBB2A,TUBB4B,UBE2D1,UBE2E1,USO1,WEE1,XPO1,YWHAE,YWHAG
SMAD2/3 Phosphorylation Motif Mutants in Cancer	0	20	69	HDAC1,MTMR4,MYC,PARP1,PMEPA1,PPP1CA,PRKCZ,SKIL,SMAD2,SMAD3,SMAD4,SMAD7,SMURF1,SMURF2,STUB1,TGFBR2,UBE2D1,UBE2D3,UBE2M,XPO1
Mitotic Prometaphase	0	24	120	AURKB,BUB1,BUB1B,BUB3,CASC5,CDC20,CDK1,CENPE,CSNK2A1,CSNK2B,NDC80,NUDC,PLK1,PPP2CA,PPP2CB,PPP2R5A,SGOL1,SKA1,SKA2,SPC24,TUBA1B,TUBB2A,TUBB4B,XPO1
SMAD4 MH2 Domain Mutants in Cancer	0	20	69	HDAC1,MTMR4,MYC,PARP1,PMEPA1,PPP1CA,PRKCZ,SKIL,SMAD2,SMAD3,SMAD4,SMAD7,SMURF1,SMURF2,STUB1,TGFBR2,UBE2D1,UBE2D3,UBE2M,XPO1
Mitotic Metaphase and Anaphase	0	27	181	ANAPC7,AURKB,BUB1,BUB1B,BUB3,CASC5,CDC16,CDC20,CDC27,CENPE,NDC80,NUDC,PLK1,PPP2CA,PPP2CB,PPP2R5A,PSMD4,SGOL1,SKA1,SKA2,SPC24,TUBA1B,TUBB2A,TUBB4B,UBE2D1,UBE2E1,XPO1
Mitotic G2-G2/M phases	0	22	121	CCNH,CDC25C,CDK1,CDK11B,CDK2,CDK7,DYNLL1,EP300,HSP90AA1,OPTN,PKMYT1,PLK1,PPP2CA,PPP2CB,PRKACA,TUBA1B,TUBB2A,TUBB4B,WEE1,XPO1,YWHAE,YWHAG
Cellular Senescence	0	36	185	ACD,ANAPC7,CBX4,CDC16,CDC27,CDK2,CDKN1A,CDKN1B,EZH2,FZR1,JUN,MAP3K5,MAP4K4,MAPK1,MAPK10,MAPK11,MAPK14,MAPK3,MAPK8,MAPK9,MAPKAPK3,MDM2,MINK1,NFKB1,POT1,RB1,RELA,RNF2,RPS6KA3,TERF1,TERF2,TINF2,TNIK,TP53,UBE2D1,UBE2E1
Cellular response to heat stress	0	14	38	CREBBP,EEF1A1,EP300,FKBP4,GSK3B,HSP90AA1,HSP90AB1,HSPA1A,MAPK1,MAPK3,MTOR,PTGES3,RPA2,YWHAE
SOS-mediated signalling	0	20	19	CDK1,HRAS,IRS1,KRAS,MAP2K2,MAPK1,MAPK3,NRAS,RAF1,YWHAB
L1CAM interactions	0	26	110	ACTB,ANK3,AP2B1,CSNK2A1,CSNK2B,DCX,DPYSL2,EGFR,EPHB2,EZR,KIAA1598,MAP2K2,MAPK1,MAPK3,NFASC,PAK1,RAC1,RPS6KA3,RPS6KA4,RPS6KA6,SCN3B,SCN5A,SH3GL2,TUBA1B,TUBB2A,TUBB4B
Mitotic Anaphase	0	27	180	ANAPC7,AURKB,BUB1,BUB1B,BUB3,CASC5,CDC16,CDC20,CDC27,CENPE,NDC80,NUDC,PLK1,PPP2CA,PPP2CB,PPP2R5A,PSMD4,SGOL1,SKA1,SKA2,SPC24,TUBA1B,TUBB2A,TUBB4B,UBE2D1,UBE2E1,XPO1
Signaling by EGFR	0	43	163	AKT1,AKT3,AP2B1,BAD,CALM1,CAMK4,CASP9,CDK1,CDKN1A,CDKN1B,CHUK,EGFR,EPS15,FYN,GSK3B,HGS,HRAS,IRS1,ITPR1,ITPR2,KRAS,LCK,MAP2K2,MAPK1,MAPK3,MDM2,MTOR,NR4A1,NRAS,PDE1B,PDGFRB,PIK3R2,PLCG1,PRKACA,PRKCA,PRKCD,PTEN,PXN,RAF1,SH3GL2,SH3KBP1,SPRY2,YWHAB
TAK1 activates NFkB by phosphorylation and activation of IKKs complex	0	14	29	APP,CHUK,HMGB1,IKBKB,IKBKG,IRAK1,MYD88,NFKB1,NFKBIB,NOD1,RELA,RIPK2,TAB1,TRAF6
Transcriptional activity of SMAD2/SMAD3:SMAD4 heterotrimer	0	11	41	HDAC1,MYC,PARP1,SKIL,SMAD2,SMAD3,SMAD4,SMAD7,SMURF2,UBE2D1,UBE2D3
Post NMDA receptor activation events	0	14	37	BRAF,CALM1,CAMK4,GRIN1,GRIN2A,GRIN2D,HRAS,MAPK1,NEFL,PRKACA,RAF1,RPS6KA3,RPS6KA6,RRAS
Signaling by BMP	0	10	23	BMPR1A,SMAD1,SMAD4,SMAD5,SMAD7,SMAD9,SMURF1,SMURF2,UBE2D1,UBE2D3
ERKs are inactivated	0	10	12	DUSP3,MAPK1,MAPK3,PPP2CA,PPP2CB
ERK/MAPK targets	0	16	21	DUSP3,MAPK1,MAPK11,MAPK14,MAPK3,PPP2CA,PPP2CB,RPS6KA3
ERK activation	0	8	11	CDK1,MAP2K2,MAPK1,MAPK3
presentation	0	31	257	ANAPC7,ATG7,BCAP31,CBLB,CDC16,CDC20,CDC27,FZR1,HECTD3,NEDD4,PARK2,PSMD4,RBCK1,RCHY1,RNF138,SMURF1,SMURF2,STUB1,TRIM21,TRIM32,UBA7,UBE2D1,UBE2D2,UBE2D3,UBE2E1,UBE2G2,UBE2K,UBE2L3,UBE2M,UBOX5,ZBTB16
TCR signaling	0	24	65	CD4,CHUK,EVL,HLA-DQA1,HLA-DQA2,HLA-DQB1,HLA-DQB2,HLA-DRA,HLA-DRB1,HLA-DRB5,IKBKB,IKBKG,LCK,NCK1,NFKB1,PAK1,PIK3R2,PLCG1,PTEN,RELA,RIPK2,TRAF6
TGF-beta receptor signaling activates SMADs	0	13	30	MTMR4,PMEPA1,PPP1CA,SMAD2,SMAD3,SMAD4,SMAD7,SMURF1,SMURF2,STUB1,TGFBR2,UBE2M,XPO1
MHC class II antigen presentation	0	19	116	AP1B1,AP2B1,CD74,CENPE,DYNLL1,DYNLL2,HLA-DQA1,HLA-DQA2,HLA-DQB1,HLA-DQB2,HLA-DRA,HLA-DRB1,HLA-DRB5,SH3GL2,TUBA1B,TUBB2A,TUBB4B
TGFBR1 KD Mutants in Cancer	0	20	69	HDAC1,MTMR4,MYC,PARP1,PMEPA1,PPP1CA,PRKCZ,SKIL,SMAD2,SMAD3,SMAD4,SMAD7,SMURF1,SMURF2,STUB1,TGFBR2,UBE2D1,UBE2D3,UBE2M,XPO1
Loss of Function of SMAD2/3 in Cancer	0	20	69	HDAC1,MTMR4,MYC,PARP1,PMEPA1,PPP1CA,PRKCZ,SKIL,SMAD2,SMAD3,SMAD4,SMAD7,SMURF1,SMURF2,STUB1,TGFBR2,UBE2D1,UBE2D3,UBE2M,XPO1
Loss of Function of SMAD4 in Cancer	0	20	69	HDAC1,MTMR4,MYC,PARP1,PMEPA1,PPP1CA,PRKCZ,SKIL,SMAD2,SMAD3,SMAD4,SMAD7,SMURF1,SMURF2,STUB1,TGFBR2,UBE2D1,UBE2D3,UBE2M,XPO1
Constitutive PI3K/AKT Signaling in Cancer	0	18	73	AKT1,AKT3,BAD,CASP9,CDKN1A,CDKN1B,CHUK,EGFR,FYN,GSK3B,IRS1,LCK,MDM2,MTOR,NR4A1,PDGFRB,PIK3R2,PTEN
TGFBR1 LBD Mutants in Cancer	0	20	69	HDAC1,MTMR4,MYC,PARP1,PMEPA1,PPP1CA,PRKCZ,SKIL,SMAD2,SMAD3,SMAD4,SMAD7,SMURF1,SMURF2,STUB1,TGFBR2,UBE2D1,UBE2D3,UBE2M,XPO1
Downstream signaling of activated FGFR	0	36	134	AKT1,AKT3,BAD,CALM1,CAMK4,CASP9,CDK1,CDKN1A,CDKN1B,CHUK,EGFR,FYN,GSK3B,HRAS,IRS1,ITPR1,ITPR2,KRAS,LCK,MAP2K2,MAPK1,MAPK3,MDM2,MTOR,NR4A1,NRAS,PDE1B,PDGFRB,PIK3R2,PLCG1,PRKACA,PRKCA,PRKCD,PTEN,RAF1,YWHAB
Toll-Like Receptors Cascades	0	41	141	APP,BTK,CASP8,CDK1,CHUK,DUSP3,FADD,HMGB1,IKBKB,IKBKG,IRAK1,IRF3,IRF7,JUN,MAP2K2,MAPK1,MAPK10,MAPK11,MAPK14,MAPK3,MAPK8,MAPK9,MAPKAPK3,MYD88,NFKB1,NFKBIB,NOD1,PPP2CA,PPP2CB,RELA,RIPK1,RIPK2,RPS6KA3,TAB1,TBK1,TICAM1,TRAF3,TRAF6,UBE2D1,UBE2D2,UBE2D3
TGFBR2 Kinase Domain Mutants in Cancer	0	20	69	HDAC1,MTMR4,MYC,PARP1,PMEPA1,PPP1CA,PRKCZ,SKIL,SMAD2,SMAD3,SMAD4,SMAD7,SMURF1,SMURF2,STUB1,TGFBR2,UBE2D1,UBE2D3,UBE2M,XPO1
TGFBR2 MSI Frameshift Mutants in Cancer	0	20	69	HDAC1,MTMR4,MYC,PARP1,PMEPA1,PPP1CA,PRKCZ,SKIL,SMAD2,SMAD3,SMAD4,SMAD7,SMURF1,SMURF2,STUB1,TGFBR2,UBE2D1,UBE2D3,UBE2M,XPO1
Toll Like Receptor TLR6:TLR2 Cascade	0	30	92	APP,BTK,CDK1,CHUK,DUSP3,HMGB1,IKBKB,IKBKG,IRAK1,JUN,MAP2K2,MAPK1,MAPK10,MAPK11,MAPK14,MAPK3,MAPK8,MAPK9,MAPKAPK3,MYD88,NFKB1,NFKBIB,NOD1,PPP2CA,PPP2CB,RELA,RIPK2,RPS6KA3,TAB1,TRAF6
TRAF3-dependent IRF activation pathway	0	7	14	CREBBP,EP300,IRF3,IRF7,MAVS,TBK1,TRAF3
Downstream signaling events of B Cell Receptor (BCR)	0	28	154	AKT1,AKT3,BAD,CASP9,CDKN1A,CDKN1B,CHUK,EGFR,FYN,GSK3B,HRAS,IKBKB,IKBKG,IRS1,KRAS,LCK,MDM2,MTOR,NFKB1,NFKBIB,NR4A1,NRAS,PDGFRB,PIK3R2,PSMD4,PTEN,REL,RELA
Costimulation by the CD28 family	0	25	67	AKT1,AKT3,CD4,FYN,HLA-DQA1,HLA-DQA2,HLA-DQB1,HLA-DQB2,HLA-DRA,HLA-DRB1,HLA-DRB5,LCK,LYN,MAP3K14,MTOR,PAK1,PIK3R2,PPP2CA,PPP2CB,PPP2R5A,PTPN6,RAC1,YES1
Toll Like Receptor TLR1:TLR2 Cascade	0	30	95	APP,BTK,CDK1,CHUK,DUSP3,HMGB1,IKBKB,IKBKG,IRAK1,JUN,MAP2K2,MAPK1,MAPK10,MAPK11,MAPK14,MAPK3,MAPK8,MAPK9,MAPKAPK3,MYD88,NFKB1,NFKBIB,NOD1,PPP2CA,PPP2CB,RELA,RIPK2,RPS6KA3,TAB1,TRAF6
Toll Like Receptor 9 (TLR9) Cascade	0	30	89	APP,CDK1,CHUK,DUSP3,HMGB1,IKBKB,IKBKG,IRAK1,IRF7,JUN,MAP2K2,MAPK1,MAPK10,MAPK11,MAPK14,MAPK3,MAPK8,MAPK9,MAPKAPK3,MYD88,NFKB1,NFKBIB,NOD1,PPP2CA,PPP2CB,RELA,RIPK2,RPS6KA3,TAB1,TRAF6
Cyclin A/B1 associated events during G2/M transition	0	11	22	CCNH,CDC25C,CDK1,CDK2,CDK7,PKMYT1,PLK1,PPP2CA,PPP2CB,WEE1,XPO1
Downstream signal transduction	0	41	146	AKT1,AKT3,BAD,CALM1,CAMK4,CASP9,CDK1,CDKN1A,CDKN1B,CHUK,CRK,EGFR,FYN,GSK3B,HRAS,IRS1,ITPR1,ITPR2,KRAS,LCK,MAP2K2,MAPK1,MAPK3,MDM2,MTOR,NCK1,NR4A1,NRAS,PDE1B,PDGFRB,PIK3R2,PLCG1,PRKACA,PRKCA,PRKCD,PTEN,RAF1,STAT1,STAT5A,STAT6,YWHAB
Processing of Capped Intron-Containing Pre-mRNA	0	20	117	ALYREF,BCAS2,CCAR1,CPSF1,HNRNPC,HNRNPD,HNRNPK,HNRNPL,HNRNPU,HNRNPUL1,NUDT21,POLR2A,POLR2B,POLR2C,POLR2E,PRPF8,SNRNP70,SNRPD3,SRSF7,YBX1
Downstream TCR signaling	0	20	47	CD4,CHUK,HLA-DQA1,HLA-DQA2,HLA-DQB1,HLA-DQB2,HLA-DRA,HLA-DRB1,HLA-DRB5,IKBKB,IKBKG,LCK,NFKB1,PIK3R2,PTEN,RELA,RIPK2,TRAF6
Downregulation of TGF-beta receptor signaling	0	11	24	MTMR4,PMEPA1,PPP1CA,SMAD2,SMAD3,SMAD7,SMURF1,SMURF2,STUB1,TGFBR2,XPO1
Toll Like Receptor 7/8 (TLR7/8) Cascade	0	30	86	APP,CDK1,CHUK,DUSP3,HMGB1,IKBKB,IKBKG,IRAK1,IRF7,JUN,MAP2K2,MAPK1,MAPK10,MAPK11,MAPK14,MAPK3,MAPK8,MAPK9,MAPKAPK3,MYD88,NFKB1,NFKBIB,NOD1,PPP2CA,PPP2CB,RELA,RIPK2,RPS6KA3,TAB1,TRAF6
Cytochrome c-mediated apoptotic response	0	5	5	APAF1,CASP3,CASP7,CASP9,CYCS
Cytokine Signaling in Immune system	0	71	300	CASP1,CDK1,CHUK,CRK,EIF2AK2,FYN,HLA-DQA1,HLA-DQA2,HLA-DQB1,HLA-DQB2,HLA-DRA,HLA-DRB1,HLA-DRB5,HRAS,IFNAR1,IKBKB,IKBKG,IL1RN,IRAK1,IRF1,IRF2,IRF3,IRF4,IRF6,IRF7,IRF8,IRS1,KPNA1,KPNA2,KPNB1,KRAS,LCK,LYN,MAP2K2,MAP3K3,MAPK1,MAPK3,MYD88,NEDD4,NFKB1,NOD1,NRAS,OAS3,OASL,PIAS1,PIK3R2,PIN1,PLCG1,PML,PRKACA,PRKCD,PTPN6,RAF1,RELA,RIPK2,SQSTM1,STAT1,STAT5A,SUMO1,SYK,TAB1,TRAF6,TRIM2,TRIM21,UBA7,UBE2E1,YES1,…
Cytosolic sensors of pathogen-associated DNA	0	24	66	APP,CHUK,CREBBP,CTNNB1,EP300,HMGB1,IKBKB,IKBKG,IRF3,IRF7,MYD88,NFKB1,NFKBIB,POLR2E,POLR3A,RELA,RIPK1,STAT6,TBK1,TICAM1,TRIM21,TRIM32,XRCC5,XRCC6
Programmed Cell Death	0	59	155	AKT1,AKT3,APAF1,APC,BAD,BAK1,BAX,BBC3,BCAP31,BCL2,BCL2L1,BCL2L11,BID,BMF,CASP10,CASP3,CASP6,CASP7,CASP8,CASP9,CDH1,CFLAR,CYCS,DBNL,DFFA,DSP,DYNLL1,DYNLL2,FADD,FAS,FASLG,GZMB,HMGB1,KPNA1,KPNB1,MAPK8,MAPT,PLEC,PMAIP1,PPP3CC,PRKCD,PSMD4,RIPK1,SATB1,STK24,STK26,TNFRSF10A,TNFRSF10B,TNFRSF1A,TP53,TRADD,TRAF2,VIM,XIAP,YWHAB,YWHAE,YWHAG,YWHAQ,YWHAZ
Toll Like Receptor 5 (TLR5) Cascade	0	29	83	APP,CDK1,CHUK,DUSP3,HMGB1,IKBKB,IKBKG,IRAK1,JUN,MAP2K2,MAPK1,MAPK10,MAPK11,MAPK14,MAPK3,MAPK8,MAPK9,MAPKAPK3,MYD88,NFKB1,NFKBIB,NOD1,PPP2CA,PPP2CB,RELA,RIPK2,RPS6KA3,TAB1,TRAF6
TRAF6 mediated IRF7 activation	0	11	33	CREBBP,EP300,IRF1,IRF2,IRF3,IRF7,MAVS,MYD88,TBK1,TRAF2,TRAF6
DAP12 interactions	0	39	162	AKT1,AKT3,BAD,BTK,CALM1,CAMK4,CASP9,CDK1,CDKN1A,CDKN1B,CHUK,EGFR,FYN,GSK3B,HRAS,IRS1,ITPR1,ITPR2,KRAS,LCK,MAP2K2,MAPK1,MAPK3,MDM2,MTOR,NR4A1,NRAS,PDE1B,PDGFRB,PIK3R2,PLCG1,PRKACA,PRKCA,PRKCD,PTEN,RAC1,RAF1,SYK,YWHAB
DAP12 signaling	0	39	149	AKT1,AKT3,BAD,BTK,CALM1,CAMK4,CASP9,CDK1,CDKN1A,CDKN1B,CHUK,EGFR,FYN,GSK3B,HRAS,IRS1,ITPR1,ITPR2,KRAS,LCK,MAP2K2,MAPK1,MAPK3,MDM2,MTOR,NR4A1,NRAS,PDE1B,PDGFRB,PIK3R2,PLCG1,PRKACA,PRKCA,PRKCD,PTEN,RAC1,RAF1,SYK,YWHAB
DARPP-32 events	0	11	26	CALM1,CDK5,PDE4A,PDE4D,PPP1CA,PPP2CA,PPP2CB,PPP3CA,PPP3CB,PPP3CC,PRKACA
Prolonged ERK activation events	0	14	26	BRAF,CDK1,CRK,HRAS,KRAS,MAP2K2,MAPK1,MAPK3,NRAS,NTRK1,PLCG1,RAF1,RAP1A,YWHAB
RIP-mediated NFkB activation via ZBP1	0	11	21	APP,CHUK,HMGB1,IKBKB,IKBKG,MYD88,NFKB1,NFKBIB,RELA,RIPK1,TICAM1
Downregulation of SMAD2/3:SMAD4 transcriptional activity	0	9	23	HDAC1,PARP1,SKIL,SMAD2,SMAD3,SMAD4,SMURF2,UBE2D1,UBE2D3
Toll Like Receptor 4 (TLR4) Cascade	0	41	123	APP,BTK,CASP8,CDK1,CHUK,DUSP3,FADD,HMGB1,IKBKB,IKBKG,IRAK1,IRF3,IRF7,JUN,MAP2K2,MAPK1,MAPK10,MAPK11,MAPK14,MAPK3,MAPK8,MAPK9,MAPKAPK3,MYD88,NFKB1,NFKBIB,NOD1,PPP2CA,PPP2CB,RELA,RIPK1,RIPK2,RPS6KA3,TAB1,TBK1,TICAM1,TRAF3,TRAF6,UBE2D1,UBE2D2,UBE2D3
Toll Like Receptor 3 (TLR3) Cascade	0	40	98	APP,CASP8,CDK1,CHUK,DUSP3,FADD,HMGB1,IKBKB,IKBKG,IRAK1,IRF3,IRF7,JUN,MAP2K2,MAPK1,MAPK10,MAPK11,MAPK14,MAPK3,MAPK8,MAPK9,MAPKAPK3,MYD88,NFKB1,NFKBIB,NOD1,PPP2CA,PPP2CB,RELA,RIPK1,RIPK2,RPS6KA3,TAB1,TBK1,TICAM1,TRAF3,TRAF6,UBE2D1,UBE2D2,UBE2D3
Loss of Function of TGFBR1 in Cancer	0	20	69	HDAC1,MTMR4,MYC,PARP1,PMEPA1,PPP1CA,PRKCZ,SKIL,SMAD2,SMAD3,SMAD4,SMAD7,SMURF1,SMURF2,STUB1,TGFBR2,UBE2D1,UBE2D3,UBE2M,XPO1
Toll Like Receptor 2 (TLR2) Cascade	0	30	95	APP,BTK,CDK1,CHUK,DUSP3,HMGB1,IKBKB,IKBKG,IRAK1,JUN,MAP2K2,MAPK1,MAPK10,MAPK11,MAPK14,MAPK3,MAPK8,MAPK9,MAPKAPK3,MYD88,NFKB1,NFKBIB,NOD1,PPP2CA,PPP2CB,RELA,RIPK2,RPS6KA3,TAB1,TRAF6
Toll Like Receptor 10 (TLR10) Cascade	0	29	83	APP,CDK1,CHUK,DUSP3,HMGB1,IKBKB,IKBKG,IRAK1,JUN,MAP2K2,MAPK1,MAPK10,MAPK11,MAPK14,MAPK3,MAPK8,MAPK9,MAPKAPK3,MYD88,NFKB1,NFKBIB,NOD1,PPP2CA,PPP2CB,RELA,RIPK2,RPS6KA3,TAB1,TRAF6
Death Receptor Signalling	0	9	12	CASP10,CASP8,CFLAR,FADD,FAS,FASLG,TNFRSF10A,TNFRSF10B,TNFRSF1A
Semaphorin interactions	0	16	67	CDK5,CDK5R1,CFL1,CRMP1,DPYSL2,DPYSL3,FARP2,FES,FYN,GSK3B,HSP90AA1,HSP90AB1,MET,PAK1,RAC1,RRAS
Separation of Sister Chromatids	0	27	172	ANAPC7,AURKB,BUB1,BUB1B,BUB3,CASC5,CDC16,CDC20,CDC27,CENPE,NDC80,NUDC,PLK1,PPP2CA,PPP2CB,PPP2R5A,PSMD4,SGOL1,SKA1,SKA2,SPC24,TUBA1B,TUBB2A,TUBB4B,UBE2D1,UBE2E1,XPO1
RAF activation	0	5	5	HRAS,KRAS,NRAS,RAF1,YWHAB
TRAF6 mediated NF-kB activation	0	12	24	APP,CHUK,HMGB1,IKBKB,IKBKG,MAVS,MYD88,NFKB1,NFKBIB,RELA,TRAF2,TRAF6
Signal transduction by L1	0	8	20	CSNK2A1,CSNK2B,EGFR,MAP2K2,MAPK1,MAPK3,PAK1,RAC1
Loss of Function of TGFBR2 in Cancer	0	20	69	HDAC1,MTMR4,MYC,PARP1,PMEPA1,PPP1CA,PRKCZ,SKIL,SMAD2,SMAD3,SMAD4,SMAD7,SMURF1,SMURF2,STUB1,TGFBR2,UBE2D1,UBE2D3,UBE2M,XPO1
Telomere Extension By Telomerase	0	5	6	DKC1,NHP2,RUVBL1,RUVBL2,TERT
RAF phosphorylates MEK	0	6	7	HRAS,KRAS,MAP2K2,NRAS,RAF1,YWHAB
RAF/MAP kinase cascade	0	9	16	CDK1,HRAS,KRAS,MAP2K2,MAPK1,MAPK3,NRAS,RAF1,YWHAB
AKT phosphorylates targets in the cytosol	0	9	13	AKT1,AKT3,BAD,CASP9,CDKN1A,CDKN1B,CHUK,GSK3B,MDM2
TRIF-mediated TLR3/TLR4 signaling	0	40	98	APP,CASP8,CDK1,CHUK,DUSP3,FADD,HMGB1,IKBKB,IKBKG,IRAK1,IRF3,IRF7,JUN,MAP2K2,MAPK1,MAPK10,MAPK11,MAPK14,MAPK3,MAPK8,MAPK9,MAPKAPK3,MYD88,NFKB1,NFKBIB,NOD1,PPP2CA,PPP2CB,RELA,RIPK1,RIPK2,RPS6KA3,TAB1,TBK1,TICAM1,TRAF3,TRAF6,UBE2D1,UBE2D2,UBE2D3
TRAIL signaling	0	6	7	CASP10,CASP8,CFLAR,FADD,TNFRSF10A,TNFRSF10B
RIG-I/MDA5 mediated induction of IFN-alpha/beta pathways	0	31	79	APP,CASP10,CASP8,CHUK,CREBBP,EP300,FADD,HMGB1,IKBKB,IKBKG,IRF1,IRF2,IRF3,IRF7,MAVS,MYD88,NFKB1,NFKBIB,PIN1,RELA,RIPK1,TAX1BP1,TBK1,TRAF2,TRAF3,TRAF6,UBA7,UBE2D1,UBE2D2,UBE2D3,UBE2K
TRAF6 mediated induction of NFkB and MAP kinases upon TLR7/8 or 9 activation	0	29	84	APP,CDK1,CHUK,DUSP3,HMGB1,IKBKB,IKBKG,IRAK1,JUN,MAP2K2,MAPK1,MAPK10,MAPK11,MAPK14,MAPK3,MAPK8,MAPK9,MAPKAPK3,MYD88,NFKB1,NFKBIB,NOD1,PPP2CA,PPP2CB,RELA,RIPK2,RPS6KA3,TAB1,TRAF6
Signaling by FGFR in disease	0	45	161	AKT1,AKT3,BAD,BRAF,CALM1,CAMK4,CASP9,CDK1,CDKN1A,CDKN1B,CHUK,CPSF6,EGFR,FGFR1,FGFR2,FYN,GSK3B,HRAS,IRS1,ITPR1,ITPR2,KRAS,LCK,MAP2K2,MAPK1,MAPK3,MDM2,MTOR,NR4A1,NRAS,PDE1B,PDGFRB,PIK3R2,PLCG1,PPP2CA,PPP2CB,PRKACA,PRKCA,PRKCD,PTEN,RAF1,SPRY2,STAT1,STAT5A,YWHAB
Signaling by Type 1 Insulin-like Growth Factor 1 Receptor (IGF1R)	1e-05	15	84	CDK1,EIF4B,HRAS,IGF1R,IRS1,KRAS,MAP2K2,MAPK1,MAPK3,MTOR,NRAS,PIK3R2,RAF1,RPS6KB1,YWHAB
HSF1-dependent transactivation	1e-05	8	22	CREBBP,EP300,FKBP4,HSP90AA1,HSP90AB1,HSPA1A,MTOR,PTGES3
Conversion from APC/C:Cdc20 to APC/C:Cdh1 in late anaphase	1e-05	7	17	ANAPC7,CDC16,CDC20,CDC27,FZR1,UBE2D1,UBE2E1
Constitutive Signaling by NOTCH1 PEST Domain Mutants	1e-05	12	55	CREBBP,EP300,HDAC1,HDAC2,HDAC3,HDAC7,HEY1,KAT2A,KAT2B,MYC,NOTCH1,PSEN2
Constitutive Signaling by NOTCH1 HD+PEST Domain Mutants	1e-05	12	55	CREBBP,EP300,HDAC1,HDAC2,HDAC3,HDAC7,HEY1,KAT2A,KAT2B,MYC,NOTCH1,PSEN2
HSF1 activation	1e-05	6	12	EEF1A1,HSP90AA1,HSP90AB1,PTGES3,RPA2,YWHAE
Sema3A PAK dependent Axon repulsion	1e-05	7	16	CFL1,FES,FYN,HSP90AA1,HSP90AB1,PAK1,RAC1
EGFR Transactivation by Gastrin	1e-05	5	8	EGFR,HRAS,KRAS,NRAS,PRKCA
EGFR interacts with phospholipase C-gamma	1e-05	10	35	CALM1,CAMK4,EGFR,ITPR1,ITPR2,PDE1B,PLCG1,PRKACA,PRKCA,PRKCD
IGF1R signaling cascade	1e-05	15	84	CDK1,EIF4B,HRAS,IGF1R,IRS1,KRAS,MAP2K2,MAPK1,MAPK3,MTOR,NRAS,PIK3R2,RAF1,RPS6KB1,YWHAB
Early Phase of HIV Life Cycle	1e-05	6	12	CD4,KPNA1,LIG4,PPIA,XRCC5,XRCC6
PECAM1 interactions	1e-05	6	11	FYN,LCK,LYN,PLCG1,PTPN6,YES1
RNA Polymerase I Transcription Initiation	1e-05	11	47	CCNH,CDK7,CHD3,HDAC1,HDAC2,KAT2A,KAT2B,POLR2E,TAF1B,TBP,UBTF
IRS-related events triggered by IGF1R	1e-05	15	81	CDK1,EIF4B,HRAS,IGF1R,IRS1,KRAS,MAP2K2,MAPK1,MAPK3,MTOR,NRAS,PIK3R2,RAF1,RPS6KB1,YWHAB
Nuclear Events (kinase and transcription factor activation)	1e-05	8	24	DUSP3,MAPK1,MAPK11,MAPK14,MAPK3,PPP2CA,PPP2CB,RPS6KA3
PLC-gamma1 signalling	1e-05	10	35	CALM1,CAMK4,ITPR1,ITPR2,NTRK1,PDE1B,PLCG1,PRKACA,PRKCA,PRKCD
p38MAPK events	1e-05	6	12	HRAS,KRAS,MAPK11,MAPK14,MAPKAPK3,NRAS
PLCG1 events in ERBB2 signaling	1e-05	10	36	CALM1,CAMK4,EGFR,ITPR1,ITPR2,PDE1B,PLCG1,PRKACA,PRKCA,PRKCD
mTORC1-mediated signalling	1e-05	6	12	EIF4B,MTOR,RPS6KB1
Interleukin-3, 5 and GM-CSF signaling	1e-05	11	47	CRK,FYN,HRAS,LYN,PIK3R2,PRKACA,PTPN6,STAT5A,SYK,YES1,YWHAZ
Phosphorylation of the APC/C	1e-05	7	17	ANAPC7,CDC16,CDC27,CDK1,PLK1,UBE2D1,UBE2E1
NF-kB is activated and signals survival	1e-05	6	12	IKBKB,IRAK1,NFKB1,RELA,SQSTM1,TRAF6
Signal attenuation	2e-05	6	13	CRK,GRB10,INS,IRS1,MAPK1,MAPK3
DEx/H-box helicases activate type I IFN and inflammatory cytokines production	2e-05	6	13	APP,HMGB1,IRF7,MYD88,NFKB1,RELA
Neurotransmitter Receptor Binding And Downstream Transmission In The Postsynaptic Cell	2e-05	20	139	BRAF,CALM1,CAMK4,EPB41L1,GRIA1,GRIN1,GRIN2A,GRIN2D,GRIP1,HRAS,MAPK1,MDM2,NEFL,NSF,PRKACA,PRKCA,RAF1,RPS6KA3,RPS6KA6,RRAS
DAG and IP3 signaling	2e-05	9	33	CALM1,CAMK4,ITPR1,ITPR2,PDE1B,PLCG1,PRKACA,PRKCA,PRKCD
EPHB-mediated forward signaling	2e-05	10	41	ACTB,CFL1,EPHB2,FYN,GRIN1,HRAS,LYN,PAK1,RAC1,YES1
Translocation of GLUT4 to the plasma membrane	2e-05	14	77	ACTB,AKT1,ASPSCR1,CALM1,MYO5A,RAC1,TUBA1B,TUBB2A,TUBB4B,YWHAB,YWHAE,YWHAG,YWHAQ,YWHAZ
Oxidative Stress Induced Senescence	2e-05	18	118	CBX4,EZH2,JUN,MAP3K5,MAP4K4,MAPK1,MAPK10,MAPK11,MAPK14,MAPK3,MAPK8,MAPK9,MAPKAPK3,MDM2,MINK1,RNF2,TNIK,TP53
Regulation of KIT signaling	2e-05	6	13	FYN,LCK,LYN,PRKCA,PTPN6,YES1
Glycolysis	2e-05	8	25	ALDOA,ENO1,ENO2,GAPDH,PFKP,PPP2CA,PPP2CB,TPI1
VEGFR2 mediated vascular permeability	3e-05	8	27	AKT1,AKT3,CALM1,CAV1,HSP90AA1,MTOR,PAK1,RAC1
Integration of provirus	3e-05	5	9	KPNA1,LIG4,PPIA,XRCC5,XRCC6
Constitutive Signaling by EGFRvIII	3e-05	6	14	EGFR,HRAS,HSP90AA1,KRAS,NRAS,PLCG1
misspliced LRP5 mutants have enhanced beta-catenin-dependent signaling	3e-05	26	217	AKT1,APC,CAV1,CREBBP,CSNK2A1,CSNK2B,CTNNB1,DVL1,EP300,GSK3B,HDAC1,LEF1,MYC,PPP2CA,PPP2CB,PPP2R5A,PSMD4,RUVBL1,SMURF2,TERT,TLE1,TLE2,TNKS,XIAP,XPO1,YWHAZ
XAV939 inhibits tankyrase, stabilizing AXIN	3e-05	26	217	AKT1,APC,CAV1,CREBBP,CSNK2A1,CSNK2B,CTNNB1,DVL1,EP300,GSK3B,HDAC1,LEF1,MYC,PPP2CA,PPP2CB,PPP2R5A,PSMD4,RUVBL1,SMURF2,TERT,TLE1,TLE2,TNKS,XIAP,XPO1,YWHAZ
APC/C:Cdc20 mediated degradation of Cyclin B	3e-05	7	20	ANAPC7,CDC16,CDC20,CDC27,CDK1,UBE2D1,UBE2E1
SMAC binds to IAPs	3e-05	4	5	CASP3,CASP7,CASP9,XIAP
SMAC-mediated dissociation of IAP:caspase complexes	3e-05	4	5	CASP3,CASP7,CASP9,XIAP
SMAC-mediated apoptotic response	3e-05	4	5	CASP3,CASP7,CASP9,XIAP
LRR FLII-interacting protein 1 (LRRFIP1) activates type I IFN production	3e-05	4	5	CREBBP,CTNNB1,EP300,IRF3
Glucose metabolism	3e-05	13	68	ALDOA,CALM1,ENO1,ENO2,FBP1,GAPDH,PFKP,PGM1,PGM2,PPP2CA,PPP2CB,PRKACA,TPI1
TCF dependent signaling in response to WNT	3e-05	26	217	AKT1,APC,CAV1,CREBBP,CSNK2A1,CSNK2B,CTNNB1,DVL1,EP300,GSK3B,HDAC1,LEF1,MYC,PPP2CA,PPP2CB,PPP2R5A,PSMD4,RUVBL1,SMURF2,TERT,TLE1,TLE2,TNKS,XIAP,XPO1,YWHAZ
RNF mutants show enhanced WNT signaling and proliferation	3e-05	26	217	AKT1,APC,CAV1,CREBBP,CSNK2A1,CSNK2B,CTNNB1,DVL1,EP300,GSK3B,HDAC1,LEF1,MYC,PPP2CA,PPP2CB,PPP2R5A,PSMD4,RUVBL1,SMURF2,TERT,TLE1,TLE2,TNKS,XIAP,XPO1,YWHAZ
CaMK IV-mediated phosphorylation of CREB	3e-05	4	5	CALM1,CAMK4
FRS2-mediated cascade	4e-05	9	35	CDK1,HRAS,KRAS,MAP2K2,MAPK1,MAPK3,NRAS,RAF1,YWHAB
Regulation of mitotic cell cycle	5e-05	14	82	ANAPC7,AURKB,BUB1B,BUB3,CDC16,CDC20,CDC27,CDK1,CDK2,FZR1,PLK1,PSMD4,UBE2D1,UBE2E1
APC/C-mediated degradation of cell cycle proteins	5e-05	14	82	ANAPC7,AURKB,BUB1B,BUB3,CDC16,CDC20,CDC27,CDK1,CDK2,FZR1,PLK1,PSMD4,UBE2D1,UBE2E1
CD28 dependent PI3K/Akt signaling	5e-05	7	21	AKT1,AKT3,FYN,LCK,MAP3K14,MTOR,PIK3R2
Signaling by WNT in cancer	6e-05	27	239	AKT1,APC,CAV1,CREBBP,CSNK2A1,CSNK2B,CTNNB1,DVL1,EP300,GSK3B,HDAC1,LEF1,MYC,PPP2CA,PPP2CB,PPP2R5A,PSMD4,RUVBL1,SMURF2,TERT,TLE1,TLE2,TNKS,WNT7A,XIAP,XPO1,YWHAZ
FCERI mediated NF-kB activation	6e-05	8	29	CHUK,IKBKB,IKBKG,LYN,NFKB1,RELA,TAB1,TRAF6
S6K1 signalling	8e-05	4	6	EIF4B,RPS6KB1
Regulation of APC/C activators between G1/S and early anaphase	8e-05	13	76	ANAPC7,BUB1B,BUB3,CDC16,CDC20,CDC27,CDK1,CDK2,FZR1,PLK1,PSMD4,UBE2D1,UBE2E1
Phosphorylation of Emi1	8e-05	4	6	CDC20,CDK1,FZR1,PLK1
Cam-PDE 1 activation	8e-05	4	6	CALM1,PDE1B
STING mediated induction of host immune responses	8e-05	6	16	IRF3,STAT6,TBK1,TRIM21,XRCC5,XRCC6
SUMO is transferred from E1 to E2 (UBE2I, UBC9)	8e-05	4	6	SUMO1,SUMO2,SUMO3,UBE2I
ISG15 antiviral mechanism	9e-05	12	66	EIF2AK2,IRF3,KPNA1,KPNA2,KPNB1,MAPK3,NEDD4,PIN1,PLCG1,STAT1,UBA7,UBE2E1
Antiviral mechanism by IFN-stimulated genes	9e-05	12	66	EIF2AK2,IRF3,KPNA1,KPNA2,KPNB1,MAPK3,NEDD4,PIN1,PLCG1,STAT1,UBA7,UBE2E1
Double-Strand Break Repair	9e-05	7	23	BRCA1,BRCA2,LIG4,MDC1,RPA2,XRCC5,XRCC6
disassembly of the destruction complex and recruitment of AXIN to the membrane	0.0001	8	31	APC,CAV1,CTNNB1,DVL1,GSK3B,PPP2CA,PPP2CB,PPP2R5A
Inflammasomes	0.00011	6	17	APP,BCL2,BCL2L1,CASP1,HSP90AB1,NLRP1
DSCAM interactions	0.00011	5	11	MAPK11,MAPK14,MAPK8,PAK1,RAC1
Constitutive Signaling by Ligand-Responsive EGFR Cancer Variants	0.00011	6	17	EGFR,HRAS,HSP90AA1,KRAS,NRAS,PLCG1
Signaling by FGFR mutants	0.00012	9	40	CPSF6,FGFR1,FGFR2,HRAS,KRAS,NRAS,PLCG1,STAT1,STAT5A
Transmission across Chemical Synapses	0.00012	23	197	BRAF,CALM1,CAMK4,EPB41L1,GRIA1,GRIN1,GRIN2A,GRIN2D,GRIP1,HRAS,MAPK1,MDM2,NEFL,NSF,PRKACA,PRKCA,RAF1,RPS6KA3,RPS6KA6,RRAS,SLC6A3,STX1A,SYT1
The NLRP1 inflammasome	0.00012	3	3	BCL2,BCL2L1,NLRP1
EGFR downregulation	0.00012	7	24	AP2B1,EGFR,EPS15,HGS,SH3GL2,SH3KBP1,SPRY2
Activation of BIM and translocation to mitochondria	0.00012	3	3	BCL2L11,DYNLL1,MAPK8
Activation of BMF and translocation to mitochondria	0.00012	3	3	BMF,DYNLL2,MAPK8
Cell surface interactions at the vascular wall	0.00012	15	100	CAV1,CD47,DOK2,FYN,HRAS,KRAS,LCK,LYN,NRAS,PIK3R2,PLCG1,PPIA,PTPN6,SLC7A11,YES1
Formation of apoptosome	0.00012	3	3	APAF1,CASP9,CYCS
Orc1 removal from chromatin	0.00013	12	69	CDK2,CDKN1A,CDKN1B,FZR1,PSMD4,RB1
Cell death signalling via NRAGE, NRIF and NADE	0.00016	11	60	BAD,BCL2L11,CASP2,CASP3,ECT2,MAPK8,PSEN2,RAC1,SQSTM1,TRAF6,YWHAE
Senescence-Associated Secretory Phenotype (SASP)	0.00019	15	104	ANAPC7,CDC16,CDC27,CDK2,CDKN1A,CDKN1B,FZR1,JUN,MAPK1,MAPK3,NFKB1,RELA,RPS6KA3,UBE2D1,UBE2E1
EPH-Ephrin signaling	0.00019	14	93	ACTB,AP2B1,CFL1,EPHA5,EPHB2,FYN,GRIN1,HRAS,HSP90AA1,LYN,PAK1,PSEN2,RAC1,YES1
Ras activation uopn Ca2+ infux through NMDA receptor	0.00023	6	19	CALM1,GRIN1,GRIN2A,GRIN2D,HRAS,NEFL
Signaling by Hippo	0.00023	6	19	AMOTL1,CASP3,LATS1,STK4,YWHAB,YWHAE
Mitochondrial biogenesis	0.00024	10	53	ATP5B,CALM1,CAMK4,CREBBP,CYCS,ESRRA,HDAC3,MAPK11,MAPK14,RXRA
Activation of DNA fragmentation factor	0.00027	5	13	CASP3,DFFA,HMGB1,KPNA1,KPNB1
Apoptosis induced DNA fragmentation	0.00027	5	13	CASP3,DFFA,HMGB1,KPNA1,KPNB1
repression of WNT target genes	0.00027	5	13	CTNNB1,HDAC1,LEF1,TLE1,TLE2
Regulation of mRNA stability by proteins that bind AU-rich elements	0.00027	13	85	AKT1,HSPA1A,MAPK11,MAPK14,PABPC1,PRKCA,PRKCD,PSMD4,TNFSF13,XPO1,YWHAB,YWHAZ,ZFP36L1
Golgi Cisternae Pericentriolar Stack Reorganization	0.00027	5	13	CDK1,GORASP1,MAPK1,PLK1,USO1
PLC beta mediated events	0.00031	9	45	CALM1,CAMK4,ITPR1,ITPR2,MAPK1,PDE1B,PRKACA,PRKCA,PRKCD
Regulation of signaling by CBL	0.00031	6	20	CRK,FYN,LYN,PIK3R2,SYK,YES1
Regulation of HSF1-mediated heat shock response	0.00031	6	20	GSK3B,HSPA1A,MAPK1,MAPK3,RPA2,YWHAE
HIV Infection	0.00034	23	211	AP1B1,AP2B1,CCNH,CD4,CDK7,FYN,KPNA1,KPNB1,LCK,LIG4,NMT2,POLR2A,POLR2B,POLR2C,POLR2E,PPIA,PSMD4,RAC1,SLC25A6,TBP,XPO1,XRCC5,XRCC6
Cooperation of Prefoldin and TriC/CCT in actin and tubulin folding	0.00034	7	28	ACTB,CCT4,CCT5,PFDN1,TUBA1B,TUBB2A,TUBB4B
ERK2 activation	0.00036	4	8	MAP2K2,MAPK1
HuR stabilizes mRNA	0.00036	4	8	PRKCA,PRKCD,TNFSF13,XPO1
Interferon alpha/beta signaling	0.00037	11	66	IFNAR1,IRF1,IRF2,IRF3,IRF4,IRF6,IRF7,IRF8,OAS3,OASL,PTPN6
G-protein mediated events	0.00037	9	46	CALM1,CAMK4,ITPR1,ITPR2,MAPK1,PDE1B,PRKACA,PRKCA,PRKCD
Cyclin D associated events in G1	0.00038	8	37	CCND3,CCNH,CDK7,CDKN1A,CDKN1B,PPP2CA,PPP2CB,RB1
G1 Phase	0.00038	8	37	CCND3,CCNH,CDK7,CDKN1A,CDKN1B,PPP2CA,PPP2CB,RB1
IRAK1 recruits IKK complex upon TLR7/8 or 9 stimulation	0.00041	5	14	CHUK,IKBKB,IKBKG,IRAK1,TRAF6
SEMA3A-Plexin repulsion signaling by inhibiting Integrin adhesion	0.00041	5	14	FARP2,FES,FYN,RAC1,RRAS
Growth hormone receptor signaling	0.00042	6	21	IRS1,LYN,MAPK1,MAPK3,PTPN6,STAT5A
Nephrin interactions	0.00042	6	21	ACTN1,ACTN4,CASK,FYN,NCK1,PIK3R2
Pre-NOTCH Transcription and Translation	0.00043	7	29	CREBBP,EP300,JUN,KAT2A,KAT2B,NOTCH1,TP53
Nuclear Receptor transcription pathway	0.00046	8	38	AR,ESRRA,HNF4A,NR4A1,NR4A2,NR5A1,RARB,RXRA
Activation, myristolyation of BID and translocation to mitochondria	0.00047	3	4	BID,CASP8,GZMB
Ca-dependent events	0.00054	7	30	CALM1,CAMK4,MAPK1,PDE1B,PRKACA,PRKCA,PRKCD
Rap1 signalling	0.00059	5	15	PRKACA,RAF1,RAP1A,YWHAB,YWHAZ
Phospholipase C-mediated cascade	0.0006	9	49	CALM1,CAMK4,ITPR1,ITPR2,PDE1B,PLCG1,PRKACA,PRKCA,PRKCD
EPH-ephrin mediated repulsion of cells	0.0006	9	49	ACTB,AP2B1,EPHA5,EPHB2,FYN,LYN,PSEN2,RAC1,YES1
SUMOylation	0.00062	4	9	SUMO1,SUMO2,SUMO3,UBE2I
ERK1 activation	0.00062	4	9	CDK1,MAPK3
Processing and activation of SUMO	0.00062	4	9	SUMO1,SUMO2,SUMO3,UBE2I
IRAK2 mediated activation of TAK1 complex	0.00062	4	9	TAB1,TRAF6
eNOS activation	0.00062	4	9	AKT1,CALM1,CAV1,HSP90AA1
Gluconeogenesis	0.00067	7	31	ALDOA,ENO1,ENO2,FBP1,GAPDH,PRKACA,TPI1
Signaling by Robo receptor	0.00067	7	31	ABL1,ABL2,EVL,NCK1,PAK1,PAK4,RAC1
GPVI-mediated activation cascade	0.0007	9	50	AKT1,AKT3,FYN,LCK,LYN,PIK3R2,PRKCZ,RAC1,SYK
Role of phospholipids in phagocytosis	0.00071	6	23	ITPR1,ITPR2,PIK3R2,PLCG1,PRKCD,SYK
Ca2+ pathway	0.00078	10	61	CALM1,CTNNB1,ITPR1,ITPR2,LEF1,NLK,PPP3CA,PPP3CB,PRKCA,PRKG2
PI3K Cascade	0.00078	10	61	EIF4B,IRS1,MTOR,PIK3R2,RPS6KB1
Activation of APC/C and APC/C:Cdc20 mediated degradation of mitotic proteins	0.0008	11	72	ANAPC7,BUB1B,BUB3,CDC16,CDC20,CDC27,CDK1,PLK1,PSMD4,UBE2D1,UBE2E1
Beta-catenin phosphorylation cascade	0.00082	5	16	APC,GSK3B,PPP2CA,PPP2CB,PPP2R5A
Polo-like kinase mediated events	0.00082	5	16	CDC25C,EP300,PKMYT1,PLK1,WEE1
Response to elevated platelet cytosolic Ca2+	0.00087	12	84	ACTN1,ACTN4,ALDOA,APP,CALM1,CFL1,LAMP2,PPBP,PPIA,PRKCA,SOD1,TMSB4X
G1/S Transition	0.0009	14	108	CCNH,CDK1,CDK2,CDK7,CDKN1A,CDKN1B,MYC,PKMYT1,PPP2CA,PPP2CB,PSMD4,RB1,RPA2,WEE1
Golgi Associated Vesicle Biogenesis	0.00094	9	52	AP1B1,AP3B1,AP4B1,ARRB1,BLOC1S6,FTH1,PICALM,SH3GL2,TGOLN2
FCGR activation	0.00099	4	10	FYN,LYN,SYK,YES1
Mitotic G1-G1/S phases	0.00099	16	134	CCND3,CCNH,CDK1,CDK2,CDK7,CDKN1A,CDKN1B,HDAC1,MYC,PKMYT1,PPP2CA,PPP2CB,PSMD4,RB1,RPA2,WEE1
Regulated proteolysis of p75NTR	0.00099	4	10	NFKB1,PSEN2,RELA,TRAF6
MASTL Facilitates Mitotic Progression	0.00099	4	10	CDK1,ENSA,PPP2CA,PPP2CB
Unblocking of NMDA receptor, glutamate binding and activation	0.00112	5	17	GRIA1,GRIN1,GRIN2A,GRIN2D,NEFL
CREB phosphorylation through the activation of CaMKII	0.00112	5	17	CALM1,GRIN1,GRIN2A,GRIN2D,NEFL
Platelet sensitization by LDL	0.00112	5	17	MAPK14,PPP2CA,PPP2CB,PPP2R5A,PTPN6
Activation of IRF3/IRF7 mediated by TBK1/IKK epsilon	0.00112	5	17	IRF3,IRF7,TBK1,TICAM1,TRAF3
Tie2 Signaling	0.00112	5	17	DOK2,HRAS,KRAS,NRAS,PIK3R2
Chk1/Chk2(Cds1) mediated inactivation of Cyclin B:Cdk1 complex	0.00113	3	5	CDC25C,CDK1,WEE1
G2/M DNA replication checkpoint	0.00113	3	5	CDK1,PKMYT1,WEE1
SUMO is conjugated to E1 (UBA2:SAE1)	0.00113	3	5	SUMO1,SUMO2,SUMO3
Activation of RAS in B cells	0.00113	3	5	HRAS,KRAS,NRAS
Cyclin E associated events during G1/S transition	0.00114	10	64	CCNH,CDK2,CDK7,CDKN1A,CDKN1B,MYC,PKMYT1,PSMD4,RB1,WEE1
Transcriptional activation of mitochondrial biogenesis	0.00128	8	44	ATP5B,CALM1,CAMK4,CREBBP,CYCS,ESRRA,HDAC3,RXRA
Cyclin A:Cdk2-associated events at S phase entry	0.00129	10	65	CCNH,CDK2,CDK7,CDKN1A,CDKN1B,FZR1,MYC,PSMD4,RB1,WEE1
The role of Nef in HIV-1 replication and disease pathogenesis	0.00144	6	26	AP1B1,AP2B1,CD4,FYN,LCK,RAC1
Trafficking of AMPA receptors	0.00144	6	26	EPB41L1,GRIA1,GRIP1,MDM2,NSF,PRKCA
Glutamate Binding, Activation of AMPA Receptors and Synaptic Plasticity	0.00144	6	26	EPB41L1,GRIA1,GRIP1,MDM2,NSF,PRKCA
Influenza Infection	0.00147	16	139	EIF2AK2,HSP90AA1,HSPA1A,KPNA1,KPNB1,POLR2A,POLR2B,POLR2C,POLR2E,RPL18A,RPLP1,RPLP2,RPS3A,RPSA,SLC25A6,XPO1
Pre-NOTCH Expression and Processing	0.00149	8	45	ATP2A2,CREBBP,EP300,JUN,KAT2A,KAT2B,NOTCH1,TP53
Spry regulation of FGF signaling	0.0015	4	11	BRAF,PPP2CA,PPP2CB,SPRY2
CD28 dependent Vav1 pathway	0.0015	4	11	FYN,LCK,PAK1,RAC1
TRIF-mediated programmed cell death	0.0015	4	11	CASP8,FADD,RIPK1,TICAM1
Telomere Maintenance	0.00156	11	78	ACD,DKC1,NHP2,POT1,RPA2,RUVBL1,RUVBL2,TERF1,TERF2,TERT,TINF2
Platelet degranulation	0.00174	11	79	ACTN1,ACTN4,ALDOA,APP,CALM1,CFL1,LAMP2,PPBP,PPIA,SOD1,TMSB4X
Recruitment of mitotic centrosome proteins and complexes	0.00174	11	79	CDK1,CDK11B,DYNLL1,HSP90AA1,PLK1,PRKACA,TUBA1B,TUBB2A,TUBB4B,YWHAE,YWHAG
Centrosome maturation	0.00174	11	79	CDK1,CDK11B,DYNLL1,HSP90AA1,PLK1,PRKACA,TUBA1B,TUBB2A,TUBB4B,YWHAE,YWHAG
Prefoldin mediated transfer of substrate to CCT/TriC	0.00177	6	27	ACTB,CCT4,CCT5,PFDN1,TUBB2A,TUBB4B
Interleukin receptor SHC signaling	0.00177	6	27	HRAS,PIK3R2,PTPN6
APC/C:Cdh1 mediated degradation of Cdc20 and other APC/C:Cdh1 targeted proteins in late mitosis/early G1	0.00183	10	68	ANAPC7,AURKB,CDC16,CDC20,CDC27,FZR1,PLK1,PSMD4,UBE2D1,UBE2E1
AXIN mutants destabilize the destruction complex, activating WNT signaling	0.00192	11	80	APC,CTNNB1,GSK3B,HDAC1,LEF1,PPP2CA,PPP2CB,PPP2R5A,PSMD4,TLE1,TLE2
Degradation of beta-catenin by the destruction complex	0.00192	11	80	APC,CTNNB1,GSK3B,HDAC1,LEF1,PPP2CA,PPP2CB,PPP2R5A,PSMD4,TLE1,TLE2
AMER1 mutants destabilize the destruction complex	0.00192	11	80	APC,CTNNB1,GSK3B,HDAC1,LEF1,PPP2CA,PPP2CB,PPP2R5A,PSMD4,TLE1,TLE2
APC truncation mutants are not K63 polyubiquitinated	0.00192	11	80	APC,CTNNB1,GSK3B,HDAC1,LEF1,PPP2CA,PPP2CB,PPP2R5A,PSMD4,TLE1,TLE2
truncated APC mutants destabilize the destruction complex	0.00192	11	80	APC,CTNNB1,GSK3B,HDAC1,LEF1,PPP2CA,PPP2CB,PPP2R5A,PSMD4,TLE1,TLE2
t phosphorylated	0.00192	11	80	APC,CTNNB1,GSK3B,HDAC1,LEF1,PPP2CA,PPP2CB,PPP2R5A,PSMD4,TLE1,TLE2
phosphorylation site mutants of CTNNB1 are not targeted to the proteasome by the destruction complex	0.00192	11	80	APC,CTNNB1,GSK3B,HDAC1,LEF1,PPP2CA,PPP2CB,PPP2R5A,PSMD4,TLE1,TLE2
deletions in the AMER1 gene destabilize the destruction complex	0.00192	11	80	APC,CTNNB1,GSK3B,HDAC1,LEF1,PPP2CA,PPP2CB,PPP2R5A,PSMD4,TLE1,TLE2
truncations of AMER1 destabilize the destruction complex	0.00192	11	80	APC,CTNNB1,GSK3B,HDAC1,LEF1,PPP2CA,PPP2CB,PPP2R5A,PSMD4,TLE1,TLE2
APC truncation mutants have impaired AXIN binding	0.00192	11	80	APC,CTNNB1,GSK3B,HDAC1,LEF1,PPP2CA,PPP2CB,PPP2R5A,PSMD4,TLE1,TLE2
AXIN missense mutants destabilize the destruction complex	0.00192	11	80	APC,CTNNB1,GSK3B,HDAC1,LEF1,PPP2CA,PPP2CB,PPP2R5A,PSMD4,TLE1,TLE2
misspliced GSK3beta mutants stabilize beta-catenin	0.00192	11	80	APC,CTNNB1,GSK3B,HDAC1,LEF1,PPP2CA,PPP2CB,PPP2R5A,PSMD4,TLE1,TLE2
t phosphorylated	0.00192	11	80	APC,CTNNB1,GSK3B,HDAC1,LEF1,PPP2CA,PPP2CB,PPP2R5A,PSMD4,TLE1,TLE2
t phosphorylated	0.00192	11	80	APC,CTNNB1,GSK3B,HDAC1,LEF1,PPP2CA,PPP2CB,PPP2R5A,PSMD4,TLE1,TLE2
t phosphorylated	0.00192	11	80	APC,CTNNB1,GSK3B,HDAC1,LEF1,PPP2CA,PPP2CB,PPP2R5A,PSMD4,TLE1,TLE2
t bind CTBP	0.00192	11	80	APC,CTNNB1,GSK3B,HDAC1,LEF1,PPP2CA,PPP2CB,PPP2R5A,PSMD4,TLE1,TLE2
deletions in the AXIN genes in hepatocellular carcinoma result in elevated WNT signaling	0.00192	11	80	APC,CTNNB1,GSK3B,HDAC1,LEF1,PPP2CA,PPP2CB,PPP2R5A,PSMD4,TLE1,TLE2
eNOS activation and regulation	0.00193	5	19	AKT1,CALM1,CAV1,HSP90AA1,PRKG2
Metabolism of nitric oxide	0.00193	5	19	AKT1,CALM1,CAV1,HSP90AA1,PRKG2
beta-catenin independent WNT signaling	0.00198	16	143	AP2B1,CALM1,CTNNB1,DVL1,ITPR1,ITPR2,LEF1,NLK,PPP3CA,PPP3CB,PRKCA,PRKG2,PSMD4,RAC1,SMURF1,SMURF2
APC:Cdc20 mediated degradation of cell cycle proteins prior to satisfation of the cell cycle checkpoint	0.00205	10	69	ANAPC7,BUB1B,BUB3,CDC16,CDC20,CDC27,CDK1,PSMD4,UBE2D1,UBE2E1
Trafficking of GluR2-containing AMPA receptors	0.00216	4	12	GRIA1,GRIP1,NSF,PRKCA
Tetrahydrobiopterin (BH4) synthesis, recycling, salvage and regulation	0.00216	4	12	AKT1,CALM1,HSP90AA1,PRKG2
mTOR signalling	0.00216	6	28	EIF4B,MTOR,RPS6KB1
SUMO is proteolytically processed	0.00217	3	6	SUMO1,SUMO2,SUMO3
p75NTR negatively regulates cell cycle via SC1	0.00217	3	6	HDAC1,HDAC2,HDAC3
NADE modulates death signalling	0.00217	3	6	CASP2,CASP3,YWHAE
RSK activation	0.00217	3	6	MAPK1,RPS6KA3,RPS6KA6
Nonhomologous End-joining (NHEJ)	0.00217	3	6	LIG4,XRCC5,XRCC6
IRS activation	0.00217	3	6	GRB10,INS,IRS1
Chromosome Maintenance	0.00225	13	106	ACD,CASC5,DKC1,NHP2,OIP5,POT1,RPA2,RUVBL1,RUVBL2,TERF1,TERF2,TERT,TINF2
Clathrin derived vesicle budding	0.00236	9	59	AP1B1,AP3B1,AP4B1,ARRB1,BLOC1S6,FTH1,PICALM,SH3GL2,TGOLN2
trans-Golgi Network Vesicle Budding	0.00236	9	59	AP1B1,AP3B1,AP4B1,ARRB1,BLOC1S6,FTH1,PICALM,SH3GL2,TGOLN2
Activation, translocation and oligomerization of BAX	0.00246	2	2	BAX,BID
Transport of Ribonucleoproteins into the Host Nucleus	0.00246	2	2	KPNA1,KPNB1
Transcriptional activation of p53 responsive genes	0.00246	2	2	CDKN1A,TP53
Transcriptional activation of cell cycle inhibitor p21	0.00246	2	2	CDKN1A,TP53
Activation and oligomerization of BAK protein	0.00246	2	2	BAK1,BID
HIV Life Cycle	0.00249	15	133	CCNH,CD4,CDK7,KPNA1,LIG4,NMT2,POLR2A,POLR2B,POLR2C,POLR2E,PPIA,TBP,XPO1,XRCC5,XRCC6
APC/C:Cdc20 mediated degradation of mitotic proteins	0.00254	10	71	ANAPC7,BUB1B,BUB3,CDC16,CDC20,CDC27,CDK1,PSMD4,UBE2D1,UBE2E1
NCAM signaling for neurite out-growth	0.00254	10	71	CDK1,FYN,HRAS,KRAS,MAP2K2,MAPK1,MAPK3,NRAS,RAF1,YWHAB
PKB-mediated events	0.00261	6	29	EIF4B,MTOR,RPS6KB1
Dual incision reaction in TC-NER	0.00261	6	29	CCNH,CDK7,POLR2A,POLR2B,POLR2C,POLR2E
Myogenesis	0.00261	6	29	ABL1,BNIP2,CTNNB1,MAPK11,MAPK14,TCF12
Extension of Telomeres	0.00261	6	29	DKC1,NHP2,RPA2,RUVBL1,RUVBL2,TERT
SMAD2/SMAD3:SMAD4 heterotrimer regulates transcription	0.00261	6	29	HDAC1,MYC,SMAD2,SMAD3,SMAD4,SMAD7
mRNA Capping	0.00261	6	29	CCNH,CDK7,POLR2A,POLR2B,POLR2C,POLR2E
Formation of transcription-coupled NER (TC-NER) repair complex	0.00261	6	29	CCNH,CDK7,POLR2A,POLR2B,POLR2C,POLR2E
CDO in myogenesis	0.00261	6	29	ABL1,BNIP2,CTNNB1,MAPK11,MAPK14,TCF12
IRF3-mediated induction of type I IFN	0.003	4	13	IRF3,TBK1,XRCC5,XRCC6
Notch-HLH transcription pathway	0.003	4	13	CREBBP,KAT2A,KAT2B,NOTCH1
Advanced glycosylation endproduct receptor signaling	0.003	4	13	APP,HMGB1,MAPK1,MAPK3
Formation of tubulin folding intermediates by CCT/TriC	0.00311	5	21	CCT4,CCT5,TUBA1B,TUBB2A,TUBB4B
Negative regulation of FGFR signaling	0.00313	6	30	BRAF,MAPK1,MAPK3,PPP2CA,PPP2CB,SPRY2
RNA Polymerase I Promoter Escape	0.00313	6	30	CCNH,CDK7,POLR2E,TAF1B,TBP,UBTF
Nef and signal transduction	0.00366	3	7	FYN,LCK,RAC1
Interleukin-1 processing	0.00366	3	7	CASP1,NFKB1,RELA
binding of TCF/LEF:CTNNB1 to target gene promoters	0.00366	3	7	CTNNB1,LEF1,MYC
2-LTR circle formation	0.00366	3	7	LIG4,XRCC5,XRCC6
Transcriptional regulation of pluripotent stem cells	0.00372	6	31	NR5A1,POLR2A,POLR2B,POLR2C,POLR2E,SMAD4
RNA Polymerase I Transcription Termination	0.00372	6	31	CCNH,CDK7,POLR2E,TAF1B,TBP,UBTF
Anchoring of the basal body to the plasma membrane	0.00376	11	87	CDK1,DYNLL1,FBF1,HSP90AA1,MARK4,PLK1,PRKACA,SEPT2,TUBB4B,YWHAE,YWHAG
Uptake and actions of bacterial toxins	0.00386	5	22	HSP90AA1,HSP90AB1,MAP2K2,STX1A,SYT1
Organelle biogenesis and maintenance	0.00395	28	329	ATP5B,CALM1,CAMK4,CCT4,CCT5,CDK1,CREBBP,CYCS,DYNLL1,DYNLL2,ESRRA,FBF1,HDAC3,HSP90AA1,MAPK11,MAPK14,MARK4,MRPL19,PLK1,PRKACA,RXRA,SEPT2,SMO,TUBA1B,TUBB2A,TUBB4B,YWHAE,YWHAG
Activation of Rac	0.00404	4	14	NCK1,PAK1,PAK4,RAC1
NRIF signals cell death from the nucleus	0.00404	4	14	MAPK8,PSEN2,SQSTM1,TRAF6
Regulation of innate immune responses to cytosolic DNA	0.00404	4	14	IRF3,TBK1,TRIM21,TRIM32
DNA Damage/Telomere Stress Induced Senescence	0.00421	10	76	ACD,CDK2,CDKN1A,CDKN1B,POT1,RB1,TERF1,TERF2,TINF2,TP53
mRNA Splicing - Minor Pathway	0.00426	7	42	POLR2A,POLR2B,POLR2C,POLR2E,PRPF8,SNRPD3,SRSF7
Platelet homeostasis	0.00463	10	77	ATP2A2,ITPR1,ITPR2,MAPK14,PDE1B,PPP2CA,PPP2CB,PPP2R5A,PRKG2,PTPN6
G2/M Checkpoints	0.00487	7	43	CDC25C,CDK1,CDK2,PKMYT1,RAD9A,RPA2,WEE1
Protein folding	0.00487	8	54	ACTB,CCT4,CCT5,PFDN1,TBCD,TUBA1B,TUBB2A,TUBB4B
Formation of the HIV-1 Early Elongation Complex	0.00514	6	33	CCNH,CDK7,POLR2A,POLR2B,POLR2C,POLR2E
Formation of the Early Elongation Complex	0.00514	6	33	CCNH,CDK7,POLR2A,POLR2B,POLR2C,POLR2E
TRAF6 mediated IRF7 activation in TLR7/8 or 9 signaling	0.00529	4	15	IRAK1,IRF7,MYD88,TRAF6
SCF(Skp2)-mediated degradation of p27/p21	0.00546	8	55	CDK2,CDKN1A,CDKN1B,PSMD4
RNA Polymerase II Transcription Initiation	0.00555	7	44	CCNH,CDK7,POLR2A,POLR2B,POLR2C,POLR2E,TBP
RNA Polymerase II HIV Promoter Escape	0.00555	7	44	CCNH,CDK7,POLR2A,POLR2B,POLR2C,POLR2E,TBP
HIV Transcription Initiation	0.00555	7	44	CCNH,CDK7,POLR2A,POLR2B,POLR2C,POLR2E,TBP
RNA Polymerase II Promoter Escape	0.00555	7	44	CCNH,CDK7,POLR2A,POLR2B,POLR2C,POLR2E,TBP
RNA Polymerase II Transcription Initiation And Promoter Clearance	0.00555	7	44	CCNH,CDK7,POLR2A,POLR2B,POLR2C,POLR2E,TBP
RNA Polymerase II Transcription Pre-Initiation And Promoter Opening	0.00555	7	44	CCNH,CDK7,POLR2A,POLR2B,POLR2C,POLR2E,TBP
WNT mediated activation of DVL	0.00565	3	8	CSNK2A1,CSNK2B,DVL1
Sema4D mediated inhibition of cell attachment and migration	0.00565	3	8	MET,RAC1,RRAS
Negative regulation of the PI3K/AKT network	0.00565	3	8	AKT1,AKT3,PTEN
G2/M DNA damage checkpoint	0.00565	3	8	CDC25C,CDK1,WEE1
AKT phosphorylates targets in the nucleus	0.00565	3	8	AKT1,AKT3,NR4A1
Regulation of Hypoxia-inducible Factor (HIF) by oxygen	0.00574	5	24	CREBBP,EP300,UBE2D1,UBE2D2,UBE2D3
Cellular response to hypoxia	0.00574	5	24	CREBBP,EP300,UBE2D1,UBE2D2,UBE2D3
RNA Polymerase II Transcription	0.00581	12	105	ALYREF,CCNH,CDK7,CPSF1,NUDT21,POLR2A,POLR2B,POLR2C,POLR2E,SNRPD3,SRSF7,TBP
RNA Polymerase I Promoter Clearance	0.00626	12	106	CCNH,CDK7,CHD3,HDAC1,HDAC2,KAT2A,KAT2B,MAPK3,POLR2E,TAF1B,TBP,UBTF
Influenza Life Cycle	0.00675	14	134	HSP90AA1,HSPA1A,KPNA1,KPNB1,POLR2A,POLR2B,POLR2C,POLR2E,RPL18A,RPLP1,RPLP2,RPS3A,RPSA,XPO1
RORA activates circadian gene expression	0.00689	5	25	CPT1A,CREBBP,EP300,HDAC3,RXRA
Signaling by FGFR1 mutants	0.00689	5	25	CPSF6,FGFR1,PLCG1,STAT1,STAT5A
Transcription-coupled NER (TC-NER)	0.00712	7	46	CCNH,CDK7,POLR2A,POLR2B,POLR2C,POLR2E,RPA2
STAT6-mediated induction of chemokines	0.00713	2	3	STAT6,TBK1
RNA Polymerase I Transcription	0.00726	12	108	CCNH,CDK7,CHD3,HDAC1,HDAC2,KAT2A,KAT2B,MAPK3,POLR2E,TAF1B,TBP,UBTF
Nef Mediated CD4 Down-regulation	0.00816	3	9	AP2B1,CD4,LCK
Folding of actin by CCT/TriC	0.00816	3	9	ACTB,CCT4,CCT5
KSRP destabilizes mRNA	0.00853	4	17	AKT1,MAPK11,MAPK14,YWHAZ
Homologous recombination repair of replication-independent double-strand breaks	0.00853	4	17	BRCA1,BRCA2,MDC1,RPA2
Signaling by FGFR1 fusion mutants	0.00853	4	17	CPSF6,PLCG1,STAT1,STAT5A
Homologous Recombination Repair	0.00853	4	17	BRCA1,BRCA2,MDC1,RPA2
Chaperonin-mediated protein folding	0.009	7	48	ACTB,CCT4,CCT5,PFDN1,TUBA1B,TUBB2A,TUBB4B
Loss of Nlp from mitotic centrosomes	0.00924	8	60	CDK1,DYNLL1,HSP90AA1,PLK1,PRKACA,TUBB4B,YWHAE,YWHAG
from the centrosome	0.00924	8	60	CDK1,DYNLL1,HSP90AA1,PLK1,PRKACA,TUBB4B,YWHAE,YWHAG
Chromatin modifying enzymes	0.00977	21	243	ACTB,ARID1A,ATF7IP,CHD3,CREBBP,EP300,HDAC1,HDAC2,HDAC3,IKBKAP,KAT2A,KAT2B,MCRS1,PRMT7,RUVBL1,RUVBL2,SETDB1,SMARCB1,SMARCC1,SUV39H1,TADA3
Chromatin organization	0.00977	21	243	ACTB,ARID1A,ATF7IP,CHD3,CREBBP,EP300,HDAC1,HDAC2,HDAC3,IKBKAP,KAT2A,KAT2B,MCRS1,PRMT7,RUVBL1,RUVBL2,SETDB1,SMARCB1,SMARCC1,SUV39H1,TADA3
Cell-extracellular matrix interactions	0.01054	4	18	ACTB,ACTN1,ILK,PXN
Ephrin signaling	0.01054	4	18	EPHB2,FYN,PAK1,RAC1
formation of the beta-catenin:TCF transactivating complex	0.01085	10	87	CREBBP,CTNNB1,EP300,HDAC1,LEF1,MYC,RUVBL1,TERT,TLE1,TLE2
Apoptotic cleavage of cell adhesion proteins	0.01123	3	10	CASP3,CDH1,DSP
Assembly of the primary cilium	0.0113	17	186	CCT4,CCT5,CDK1,DYNLL1,DYNLL2,FBF1,HSP90AA1,MARK4,PLK1,PRKACA,SEPT2,SMO,TUBA1B,TUBB2A,TUBB4B,YWHAE,YWHAG
Nucleotide Excision Repair	0.01245	7	51	CCNH,CDK7,POLR2A,POLR2B,POLR2C,POLR2E,RPA2
Regulation of PLK1 Activity at G2/M Transition	0.01269	9	76	CDK1,DYNLL1,HSP90AA1,OPTN,PLK1,PRKACA,TUBB4B,YWHAE,YWHAG
Post-chaperonin tubulin folding pathway	0.01283	4	19	TBCD,TUBA1B,TUBB2A,TUBB4B
PIWI-interacting RNA (piRNA) biogenesis	0.01308	5	29	HSP90AA1,POLR2A,POLR2B,POLR2C,POLR2E
YAP1- and WWTR1 (TAZ)-stimulated gene expression	0.01308	5	29	CREBBP,KAT2B,RUNX2,RXRA,TEAD2
SHC activation	0.01379	2	4	GRB10,INS
Phosphorylation of proteins involved in G1/S transition by active Cyclin E:Cdk2 complexes	0.01379	2	4	CDK2,RB1
Processing of DNA ends prior to end rejoining	0.01379	2	4	XRCC5,XRCC6
Binding and entry of HIV virion	0.01379	2	4	CD4,PPIA
AKT-mediated inactivation of FOXO1A	0.01379	2	4	AKT1,AKT3
Activation of CaMK IV	0.01379	2	4	CALM1,CAMK4
Localization of the PINCH-ILK-PARVIN complex to focal adhesions	0.01379	2	4	ILK,PXN
Activation of PUMA and translocation to mitochondria	0.01379	2	4	BBC3,TP53
Activation of NOXA and translocation to mitochondria	0.01379	2	4	PMAIP1,TP53
Export of Viral Ribonucleoproteins from Nucleus	0.01379	2	4	HSPA1A,XPO1
Activation of NF-kappaB in B cells	0.0147	8	65	CHUK,IKBKB,IKBKG,NFKB1,NFKBIB,PSMD4,REL,RELA
Condensation of Prometaphase Chromosomes	0.01488	3	11	CDK1,CSNK2A1,CSNK2B
Nef-mediates down modulation of cell surface receptors by recruiting them to clathrin adapters	0.01542	4	20	AP1B1,AP2B1,CD4,LCK
Host Interactions of HIV factors	0.01606	12	120	AP1B1,AP2B1,CD4,FYN,KPNA1,KPNB1,LCK,PPIA,PSMD4,RAC1,SLC25A6,XPO1
Tat-mediated elongation of the HIV-1 transcript	0.01671	6	42	CCNH,CDK7,POLR2A,POLR2B,POLR2C,POLR2E
HIV Transcription Elongation	0.01671	6	42	CCNH,CDK7,POLR2A,POLR2B,POLR2C,POLR2E
Formation of HIV-1 elongation complex containing HIV-1 Tat	0.01671	6	42	CCNH,CDK7,POLR2A,POLR2B,POLR2C,POLR2E
Interaction between L1 and Ankyrins	0.01725	5	31	ACTB,ANK3,NFASC,SCN3B,SCN5A
POU5F1 (OCT4), SOX2, NANOG activate genes related to proliferation	0.01832	4	21	POLR2A,POLR2B,POLR2C,POLR2E
Formation of HIV elongation complex in the absence of HIV Tat	0.01863	6	43	CCNH,CDK7,POLR2A,POLR2B,POLR2C,POLR2E
RNA Polymerase II Transcription Elongation	0.01863	6	43	CCNH,CDK7,POLR2A,POLR2B,POLR2C,POLR2E
Formation of RNA Pol II elongation complex	0.01863	6	43	CCNH,CDK7,POLR2A,POLR2B,POLR2C,POLR2E
The NLRP3 inflammasome	0.01912	3	12	APP,CASP1,HSP90AB1
Hormone-sensitive lipase (HSL)-mediated triacylglycerol hydrolysis	0.01912	3	12	CAV1,PPP1CA,PRKACA
Regulation of IFNG signaling	0.01912	3	12	PIAS1,PTPN6,SUMO1
Inhibition of replication initiation of damaged DNA by RB1/E2F1	0.01912	3	12	PPP2CA,PPP2CB,RB1
EPHA-mediated growth cone collapse	0.01964	5	32	EPHA5,FYN,HSP90AA1,LYN,YES1
Pyruvate metabolism	0.02154	4	22	LDHA,LDHB,MPC2,RXRA
Cyclin B2 mediated events	0.02223	2	5	CDC25C,CDK1
ATM mediated phosphorylation of repair proteins	0.02223	2	5	BRCA1,MDC1
Galactose catabolism	0.02223	2	5	PGM1,PGM2
Host Interactions with Influenza Factors	0.02223	2	5	EIF2AK2,SLC25A6
ATM mediated response to DNA double-strand break	0.02223	2	5	BRCA1,MDC1
Signaling by Activin	0.02395	3	13	SMAD2,SMAD3,SMAD4
DCC mediated attractive signaling	0.02395	3	13	FYN,NCK1,RAC1
Retrograde neurotrophin signalling	0.02395	3	13	AP2B1,NTRK1,SH3GL2
Abortive elongation of HIV-1 transcript in the absence of Tat	0.02507	4	23	POLR2A,POLR2B,POLR2C,POLR2E
MicroRNA (miRNA) biogenesis	0.02507	4	23	POLR2A,POLR2B,POLR2C,POLR2E
Autodegradation of Cdh1 by Cdh1:APC/C	0.02615	7	59	ANAPC7,CDC16,CDC27,FZR1,PSMD4,UBE2D1,UBE2E1
Meiotic synapsis	0.02778	8	73	ACD,BRCA1,POT1,SYCE1,TERF1,TERF2,TINF2,UBE2I
IRE1alpha activates chaperones	0.02779	6	47	CXXC1,ERN1,PDIA6,PLA2G4B,TPP1,ZBTB17
RNA Polymerase I, RNA Polymerase III, and Mitochondrial Transcription	0.02833	13	145	CCNH,CDK7,CHD3,HDAC1,HDAC2,KAT2A,KAT2B,MAPK3,POLR2E,POLR3A,TAF1B,TBP,UBTF
Cell junction organization	0.02834	9	87	ACTB,ACTN1,CDH1,CLDN12,DST,ILK,PLEC,PRKCI,PXN
Recruitment of NuMA to mitotic centrosomes	0.02894	4	24	CDK1,TUBA1B,TUBB2A,TUBB4B
REV-ERBA represses gene expression	0.02894	4	24	CREBBP,EP300,HDAC3,RXRA
Smooth Muscle Contraction	0.02894	4	24	ACTA2,CALD1,CALM1,PXN
Microtubule-dependent trafficking of connexons from Golgi to the plasma membrane	0.02938	3	14	TUBA1B,TUBB2A,TUBB4B
Integration of energy metabolism	0.03174	10	103	INS,ITPR1,ITPR2,PPP2CA,PPP2CB,PRKACA,PRKCA,RAP1A,SLC25A6,STX1A
Presynaptic phase of homologous DNA pairing and strand exchange	0.03226	2	6	BRCA2,RPA2
CREB phosphorylation through the activation of CaMKK	0.03226	2	6	CALM1,CAMK4
IRF3 mediated activation of type 1 IFN	0.03226	2	6	IRF3,TBK1
Uptake and function of diphtheria toxin	0.03226	2	6	HSP90AA1,HSP90AB1
Integrin alphaIIb beta3 signaling	0.03314	4	25	AKT1,CRK,RAP1A,SYK
Gastrin-CREB signalling pathway via PKC and MAPK	0.03396	17	211	APP,CDK1,EGFR,HRAS,ITPR1,ITPR2,KRAS,MAP2K2,MAPK1,MAPK3,NRAS,PIK3R2,PRKCA,PRKCD,RAF1,RPS6KA3,YWHAB
Transport of connexons to the plasma membrane	0.03541	3	15	TUBA1B,TUBB2A,TUBB4B
Cytosolic sulfonation of small molecules	0.03541	3	15	SULT1B1,SULT1C2,SULT4A1
TGF-beta receptor signaling in EMT (epithelial to mesenchymal transition)	0.03541	3	15	PRKCZ,SMURF1,TGFBR2
TRAF6 mediated induction of TAK1 complex	0.03541	3	15	TAB1,TICAM1,TRAF6
RNA Polymerase II Pre-transcription Events	0.03585	7	63	CCNH,CDK7,POLR2A,POLR2B,POLR2C,POLR2E,TBP
APC/C:Cdc20 mediated degradation of Securin	0.03585	7	63	ANAPC7,CDC16,CDC20,CDC27,PSMD4,UBE2D1,UBE2E1
Transcriptional regulation of white adipocyte differentiation	0.03667	8	77	CCND3,CEBPD,CREBBP,EP300,HDAC3,NFKB1,RELA,RXRA
Regulation of insulin secretion	0.03667	8	77	INS,ITPR1,ITPR2,PRKACA,PRKCA,RAP1A,SLC25A6,STX1A
Unfolded Protein Response (UPR)	0.03916	8	78	ASNS,CXXC1,EIF2S1,ERN1,PDIA6,PLA2G4B,TPP1,ZBTB17
Transcription of the HIV genome	0.04148	7	65	CCNH,CDK7,POLR2A,POLR2B,POLR2C,POLR2E,TBP
Glycogen breakdown (glycogenolysis)	0.04201	3	16	CALM1,PGM1,PGM2
S Phase	0.0421	11	123	CCNH,CDK2,CDK7,CDKN1A,CDKN1B,FZR1,MYC,PSMD4,RB1,RPA2,WEE1
Epigenetic regulation of gene expression	0.0421	11	123	CCNH,CDK7,EZH2,HDAC1,HDAC2,MTF2,POLR2E,SUV39H1,TAF1B,TBP,UBTF
Mitochondrial protein import	0.04289	6	52	ATP5B,HSPD1,SLC25A6,TIMM21,TOMM20,VDAC1
Activation of NIMA Kinases NEK9, NEK6, NEK7	0.0437	2	7	CDK1,PLK1
PP2A-mediated dephosphorylation of key metabolic factors	0.0437	2	7	PPP2CA,PPP2CB
Homologous DNA pairing and strand exchange	0.0437	2	7	BRCA2,RPA2
Neurofascin interactions	0.0437	2	7	DCX,NFASC
Butyrate Response Factor 1 (BRF1) destabilizes mRNA	0.04919	3	17	AKT1,YWHAB,ZFP36L1
Oxygen-dependent proline hydroxylation of Hypoxia-inducible Factor Alpha	0.04919	3	17	UBE2D1,UBE2D2,UBE2D3
cGMP effects	0.04919	3	17	ITPR1,PDE1B,PRKG2
